# Supplementary material for: Integrated dataset on acute phase protein response in chicken challenged with Escherichia coli lipopolysaccharide endotoxin
Source: Data Brief. 2018 Oct 17;21:684–99. doi: 10.1016/j.dib.2018.09.103 (PMC6205363; doi:10.1016/j.dib.2018.09.103)
Supplement: Supplementary file 3 — Supplementary material. [file mmc3.xlsx]

## Sheet: Data-raw4
Sample_ID	18	43	24	4	8	10	10	18	43	24	4	8	18	4	8	10	24	43	18	43	24	4	4	10	4	18	10	24	43	8	89	54	70	65	69	95	70	65	69	95	89	54	70	54	69	95	89	65	65
Group	LPS	LPS	LPS	LPS	LPS	LPS	LPS	LPS	LPS	LPS	LPS	LPS	LPS	LPS	LPS	LPS	LPS	LPS	LPS	LPS	LPS	LPS	LPS	LPS	LPS	LPS	LPS	LPS	LPS	LPS	Saline	Saline	Saline	Saline	Saline	Saline	Saline	Saline	Saline	Saline	Saline	Saline	Saline	Saline	Saline	Saline	Saline	Saline	Saline
Time	0	0	0	0	0	0	12	12	12	12	12	12	24	24	24	24	24	24	48	48	48	48	48	48	72	72	72	72	72	72	0	0	0	0	0	0	12	12	12	12	12	12	24	24	24	24	24	24	48
A01	1.18	1.09	1.12	1.2	1	0.93	1.02	0.94	0.89	0.98	1	0.98	1.3	0.96	0.95	1	1.08	0.98	1.1	0.88	1	1	0.87	0.98	1.32	1.25	1.01	1.07	1.19	0.93	1.03	0.97	1.13	1.19	1.17	1	0.94	0.95	1.05	0.72	1.04	1.15	1.01	1.11	1.32	1.21	1.22	1.14	0.93
A02	1.05	1	1.04	1.27	1.06	0.91	0.91	1.02	1.03	1.06	0.93	0.98	1.18	0.84	0.96	1.16	1.08	1.02	1.11	0.98	1.09	0.97	0.96	0.95	1.17	1.19	0.97	1.04	1.27	0.98	1.03	1	0.98	1.18	1.05	0.9	1.07	1.13	1.06	0.99	1.04	1.07	1.04	1.06	1.11	0.95	0.91	1.06	1.02
A03	1.05	1	1.04	1.28	1.06	0.91	0.91	1.02	1.03	1.06	0.93	0.98	1.18	0.84	0.97	1.2	1.08	1.02	1.11	0.98	1.09	0.99	0.96	0.95	1.17	1.19	0.97	1.04	1.27	0.98	1.04	1	0.98	1.18	1.05	0.91	1.07	1.13	1.06	0.99	1.04	1.07	1.04	1.06	1.11	0.95	0.92	1.07	1.02
A04	1.05	1	1.04	1.28	1.06	0.91	0.91	1.02	1.03	1.06	0.93	0.98	1.18	0.84	0.97	1.2	1.08	1.02	1.11	0.98	1.09	0.99	0.96	0.95	1.17	1.19	0.97	1.04	1.27	0.98	1.04	1	0.98	1.18	1.05	0.91	1.07	1.13	1.06	0.99	1.04	1.07	1.04	1.06	1.11	0.95	0.92	1.07	1.02
A05	1.05	0.99	1.04	1.28	1.06	0.91	0.91	1.02	1.03	1.06	0.93	0.98	1.18	0.84	0.97	1.2	1.08	1.02	1.11	0.98	1.09	0.99	0.96	0.95	1.17	1.19	0.97	1.04	1.27	0.98	1.04	1	0.98	1.18	1.05	0.91	1.07	1.13	1.06	0.99	1.04	1.07	1.04	1.06	1.11	0.95	0.92	1.07	1.02
A06	1.05	1	1.04	1.27	1.07	0.91	0.91	1.02	1.03	1.06	0.93	0.98	1.18	0.84	0.96	1.16	1.08	1.03	1.13	0.98	1.09	0.96	0.96	0.95	1.17	1.18	0.97	1.04	1.27	0.98	1.03	1	0.98	1.18	1.05	0.9	1.07	1.13	1.06	0.98	1.04	1.07	1.04	1.06	1.11	0.95	0.91	1.06	1.02
A07	1.05	1	1.04	1.28	1.06	0.91	0.91	1.02	1.03	1.05	0.93	0.98	1.18	0.84	0.97	1.2	1.08	1.03	1.13	0.98	1.09	0.98	0.96	0.95	1.17	1.18	0.97	1.04	1.27	0.98	1.04	1	0.98	1.18	1.05	0.9	1.07	1.13	1.06	0.98	1.04	1.07	1.04	1.06	1.11	0.95	0.91	1.07	1.02
A08	0.86	0.84	0.98	1.13	0.73	0.86	0.92	0.94	0.95	1.02	1	0.76	1.13	1	0.79	0.99	1.04	0.99	0.92	0.85	0.98	0.97	0.79	0.89	1.12	0.99	0.88	0.98	1.08	0.8	0.81	0.83	0.88	0.92	0.86	0.84	1.07	1.22	1.08	1.13	1.05	1.08	1.19	1.31	1.31	1.07	1.26	1.2	1.03
A09	1.08	1.09	1.01	0.71	1.03	1.1	1.11	1.07	1.08	1.02	1.11	1.1	0.76	1.03	1.02	0.88	0.97	1.03	0.98	1.09	0.98	1.06	1.09	1.05	0.68	0.68	1	0.99	0.72	1.08	1.1	1.05	1.01	1.03	1.03	1.08	0.96	0.98	1.03	1.01	0.99	1	0.87	0.92	0.92	0.88	0.97	0.92	0.93
A10	0.9	0.98	1.26	0.66	1.05	1	0.91	0.85	1	1.2	1.06	0.93	0.76	1.16	1.03	0.81	1.3	1.02	0.76	0.93	1.29	1.24	1	0.96	0.63	0.66	1.07	1.36	0.91	0.92	1.02	1.21	1	0.96	1.14	1.08	1.17	0.74	0.79	0.86	0.87	1.09	0.79	0.92	0.83	1.02	0.95	0.82	0.71
A11	1.08	1.1	1.02	0.71	1.04	1.1	1.11	1.07	1.08	1.02	1.11	1.1	0.77	1.03	1.02	0.88	0.97	1.03	0.99	1.09	0.99	1.06	1.09	1.05	0.68	0.68	1	0.99	0.72	1.08	1.1	1.05	1.01	1.03	1.03	1.08	0.96	0.98	1.03	1.01	0.99	1	0.87	0.92	0.92	0.88	0.97	0.92	0.93
A12	0.93	0.89	0.91	1.25	0.87	0.94	0.96	0.98	0.84	0.96	1.08	0.87	1.43	1.07	0.94	1.13	1.04	0.95	1.2	0.95	1	1.05	0.89	0.96	1.37	1.25	0.97	0.99	1.14	0.91	0.91	0.94	1.02	0.96	0.95	0.98	0.99	1.02	1	1.02	1.01	0.87	1.11	0.97	1.11	1.09	1.08	1.06	1.04
A13	0.93	0.97	0.96	1.09	0.99	0.77	0.69	1	0.98	0.97	0.9	0.91	1	0.91	0.97	0.91	1.01	1.03	1.03	0.98	1.04	0.96	0.93	0.82	0.98	1.11	0.83	1.02	1.23	0.93	1.05	0.99	1.09	0.81	0.78	1.06	1.09	0.88	0.82	0.96	0.99	0.96	1.35	1.01	1.13	1.12	1.14	1.03	1.03
A14	1.06	0.9	0.81	1.27	1.06	1.06	1.03	1	0.83	0.84	1.04	1.08	1.17	1.12	1.07	1.2	0.87	0.86	1.04	0.96	0.87	1.12	1.08	1.14	1.41	1.24	1.16	0.95	1.3	1.02	1.22	1.11	0.99	0.98	0.99	0.99	0.9	0.81	0.82	0.88	1.05	0.93	0.98	0.97	0.87	0.99	1.12	0.83	0.85
A15	1.06	0.9	0.81	1.27	1.06	1.06	1.03	1	0.83	0.84	1.04	1.08	1.17	1.12	1.07	1.2	0.87	0.86	1.04	0.96	0.87	1.12	1.08	1.14	1.41	1.24	1.16	0.95	1.3	1.02	1.22	1.11	0.99	0.98	0.99	0.99	0.9	0.81	0.82	0.88	1.05	0.93	0.98	0.97	0.87	0.99	1.12	0.83	0.85
A16	1.06	0.9	0.81	1.27	1.06	1.06	1.03	1	0.83	0.84	1.04	1.08	1.17	1.12	1.07	1.2	0.87	0.86	1.04	0.96	0.87	1.12	1.08	1.14	1.41	1.24	1.16	0.95	1.3	1.02	1.22	1.11	0.99	0.98	0.99	0.99	0.9	0.81	0.82	0.88	1.05	0.93	0.98	0.97	0.87	0.99	1.12	0.83	0.85
A17	1.05	0.9	0.81	1.28	1.06	1.06	1.03	1.02	0.83	0.84	1.04	1.08	1.16	1.12	1.07	1.2	0.86	0.86	1.06	0.98	0.87	1.12	1.09	1.12	1.41	1.28	1.15	0.96	1.3	1.03	1.22	1.11	1	0.98	0.99	0.99	0.9	0.81	0.82	0.88	1.05	0.93	0.99	0.97	0.88	0.98	1.12	0.85	0.85
A18	0.93	0.93	0.93	0.99	0.87	0.91	0.91	0.95	0.98	0.96	0.96	0.92	0.85	0.97	0.92	0.95	0.98	0.96	0.79	0.96	0.98	0.94	0.87	0.91	0.84	0.92	0.98	0.97	0.95	0.91	0.95	0.98	0.95	0.93	0.97	0.96	0.98	1.02	0.98	1.01	1.06	0.94	1.05	1.05	1.11	1.07	1.11	1	1.03
A19	1.03	0.85	0.92	1	0.99	0.82	0.72	0.97	0.88	0.87	0.91	0.97	0.98	0.98	1	0.98	0.89	0.88	1.09	0.96	1.08	0.85	0.96	0.83	0.95	0.88	0.91	1.1	1.21	0.96	0.98	1.06	1.06	1.03	0.99	1.03	1.09	1.01	0.91	1.12	1.01	1.08	1.09	1.02	1.05	1.17	1.1	1.08	0.99
A20	0.94	0.92	0.89	1.11	0.97	1.04	1.04	0.92	0.91	0.87	1.02	1.01	1.07	1.02	0.99	1.13	0.87	1.03	1.1	1.06	0.94	1.04	1.01	1.11	1.27	1.17	1.09	0.92	1.33	0.96	0.97	0.95	0.92	0.96	1.03	1.11	0.87	0.91	0.86	0.93	0.9	0.88	0.86	0.88	0.94	1.12	0.95	0.96	1.16
A21	0.78	0.56	0.95	0.94	0.93	0.91	1	0.81	0.83	0.99	0.85	1	0.84	0.81	0.96	1.08	1.06	0.88	0.81	0.88	1.06	0.84	0.9	0.99	0.78	0.94	0.97	0.99	1.05	1.01	0.84	0.95	1.07	0.94	0.97	0.97	1.16	1.25	1.17	1.24	1.11	1.1	1.31	1.23	1.32	1.27	1.07	1.25	1.15
A22	0.78	0.56	0.95	0.94	0.93	0.91	1	0.81	0.83	0.99	0.85	1	0.84	0.81	0.96	1.08	1.06	0.88	0.81	0.88	1.06	0.84	0.9	0.99	0.78	0.94	0.97	0.99	1.05	1.01	0.84	0.95	1.07	0.94	0.97	0.97	1.16	1.25	1.17	1.24	1.11	1.1	1.31	1.23	1.32	1.27	1.07	1.25	1.15
A23	1.05	1.01	1	1.32	1.05	0.9	0.93	1.02	1.03	1.02	0.89	1	1.26	0.84	0.96	1.27	1.07	1.05	1.25	1.01	1.06	1.03	0.95	0.94	1.27	1.2	0.96	1.01	1.35	0.99	1.04	1.01	0.97	1.17	1.05	0.94	1.09	1.14	1.04	0.97	1.03	1.08	1.02	1.07	1.1	0.96	0.94	1.05	1.01
A24	1.06	1	1	1.33	1.05	0.9	0.93	1.02	1.03	1.01	0.89	0.99	1.26	0.84	0.96	1.32	1.07	1.05	1.25	1.02	1.06	1.03	0.95	0.94	1.27	1.2	0.96	1.01	1.35	0.99	1.04	1	0.97	1.18	1.04	0.94	1.09	1.13	1.04	0.98	1.03	1.08	1.02	1.07	1.1	0.96	0.94	1.05	1.01
A25	0.78	0.56	0.95	0.94	0.93	0.91	1	0.82	0.83	0.99	0.86	1	0.83	0.81	0.95	1.08	1.06	0.88	0.81	0.88	1.06	0.84	0.89	1	0.78	0.93	0.98	0.99	1.04	1	0.83	0.95	1.07	0.94	0.97	0.97	1.15	1.25	1.17	1.24	1.12	1.1	1.31	1.24	1.32	1.27	1.07	1.26	1.16
A26	0.78	0.56	0.95	0.94	0.93	0.91	1	0.82	0.83	0.99	0.86	1	0.83	0.81	0.95	1.08	1.06	0.88	0.81	0.88	1.06	0.84	0.89	1	0.78	0.93	0.98	0.99	1.04	1	0.83	0.95	1.07	0.94	0.97	0.97	1.15	1.25	1.17	1.24	1.12	1.1	1.31	1.24	1.32	1.27	1.07	1.26	1.16
A27	0.78	0.56	0.95	0.94	0.93	0.91	1	0.82	0.83	0.99	0.86	1	0.83	0.81	0.95	1.08	1.06	0.88	0.81	0.88	1.06	0.84	0.89	1	0.78	0.93	0.98	0.99	1.04	1	0.83	0.95	1.07	0.94	0.97	0.97	1.15	1.25	1.17	1.24	1.12	1.1	1.31	1.24	1.32	1.27	1.07	1.26	1.16
A28	0.78	0.56	0.95	0.94	0.93	0.91	1	0.82	0.83	0.99	0.86	1	0.83	0.81	0.95	1.08	1.06	0.88	0.81	0.88	1.06	0.84	0.89	1	0.78	0.93	0.98	0.99	1.04	1	0.83	0.95	1.07	0.94	0.97	0.97	1.15	1.25	1.17	1.24	1.12	1.1	1.31	1.24	1.32	1.27	1.07	1.26	1.16
A29	0.98	1.01	0.99	1.27	1.09	1.05	1.02	1	1	0.94	0.99	0.94	1.31	1.05	0.97	1.15	0.94	1.01	1.19	1.03	0.99	0.98	0.97	1.1	1.33	1.35	1.05	0.98	1.31	0.96	1.08	0.98	0.97	1.02	0.97	0.98	0.86	0.85	0.83	0.88	0.93	0.9	0.96	0.95	0.92	1.1	0.96	0.92	1.03
A30	0.83	0.63	0.94	1.01	0.92	0.96	0.96	0.82	0.86	0.97	0.89	0.99	0.92	0.85	0.9	1.11	1.01	0.9	0.96	0.92	1.04	0.82	0.95	0.99	0.94	0.98	0.98	0.96	1.14	0.96	0.87	0.93	1.06	0.95	0.95	0.96	1.08	1.25	1.14	1.2	1.14	1.04	1.3	1.24	1.28	1.18	1.08	1.18	1.14
A31	0.83	0.63	0.94	1.01	0.92	0.96	0.96	0.82	0.86	0.97	0.89	0.99	0.92	0.85	0.9	1.11	1.01	0.9	0.96	0.92	1.04	0.82	0.95	0.99	0.94	0.98	0.98	0.96	1.14	0.96	0.87	0.93	1.06	0.95	0.95	0.96	1.08	1.25	1.14	1.2	1.14	1.04	1.3	1.24	1.28	1.18	1.08	1.18	1.14
A32	0.89	0.94	1.04	1.11	0.86	1.02	0.99	0.96	1.04	1	1	0.95	1.27	1.07	0.97	1.45	1.11	1.14	0.98	0.96	1	1	0.92	0.97	1.3	1.18	0.95	1.07	0.84	0.99	1	0.92	1.04	1.02	1.02	0.99	1.08	1.15	1.17	1.16	1.22	1.22	1.03	1.05	1.08	1.09	0.99	1.02	1.01
A33	0.84	0.61	0.96	1.05	0.93	0.94	0.95	0.84	0.83	0.98	0.87	0.94	0.89	0.86	0.98	1.13	1.02	0.93	0.86	0.91	1.07	0.86	0.92	0.97	0.92	1	0.99	0.95	1.11	0.94	0.88	0.95	1.08	0.94	0.97	0.94	1.08	1.21	1.1	1.16	1.18	1.09	1.27	1.21	1.3	1.19	1.08	1.16	1.13
A34	0.83	0.63	0.94	1.01	0.92	0.96	0.96	0.82	0.86	0.97	0.89	0.99	0.92	0.85	0.9	1.11	1.01	0.9	0.96	0.92	1.04	0.82	0.95	0.99	0.94	0.98	0.98	0.96	1.14	0.96	0.87	0.93	1.06	0.95	0.95	0.96	1.08	1.25	1.14	1.2	1.14	1.04	1.3	1.24	1.28	1.18	1.08	1.18	1.14
A35	1.07	1.01	1.01	1.31	1.08	1.06	1.05	1	1	0.95	0.99	1.03	1.22	1.04	1.05	1.06	0.94	1.01	1.1	1.01	0.98	1.05	1.04	1.03	1.37	1.29	1.07	0.96	1.28	0.98	0.98	0.98	1.03	0.99	1.11	0.99	0.94	0.88	0.95	0.82	0.89	0.87	0.91	0.89	0.93	0.97	0.85	0.88	0.95
A36	0.83	0.61	0.96	1.06	0.93	0.95	0.96	0.84	0.83	0.99	0.87	0.94	0.9	0.86	0.98	1.13	1.02	0.93	0.86	0.91	1.07	0.87	0.93	0.98	0.92	1.01	0.99	0.95	1.14	0.94	0.88	0.95	1.09	0.94	0.97	0.95	1.08	1.21	1.11	1.16	1.18	1.07	1.3	1.21	1.33	1.2	1.09	1.16	1.13
A37	1.07	1.01	1.01	1.32	1.09	1.06	1.05	0.99	1	0.96	0.99	1.04	1.22	1.05	1.04	1.06	0.95	1.01	1.1	1.01	0.98	1.05	1.04	1.02	1.37	1.29	1.07	0.96	1.29	0.97	0.98	0.98	1.03	0.99	1.11	0.98	0.94	0.88	0.95	0.82	0.89	0.87	0.91	0.89	0.93	0.96	0.85	0.88	0.95
A38	0.94	1.03	1.06	1.15	0.97	0.84	0.88	0.98	1.02	1.08	1.07	0.97	1.14	1.05	1.02	1.09	1.04	1	1.09	0.98	1.11	1.08	0.97	0.92	1.07	1.03	0.91	1.07	1.19	0.97	0.77	0.85	1.01	1.02	1.11	0.76	1.13	1.12	1.25	0.86	0.83	0.99	1.29	0.93	1.36	0.91	0.91	1.26	1.12
A39	0.81	0.98	0.97	1.13	0.79	1.02	0.99	0.96	1.01	1.02	1.05	0.94	1.26	1.03	0.94	1.39	1.11	1.18	0.98	0.98	1	1.02	0.94	1.01	1.28	1.17	0.95	1.07	0.66	0.95	1.02	0.93	1.04	1.04	0.99	0.99	1.11	1.09	1.2	1.16	1.23	1.29	1.03	1.05	1.09	1.08	0.99	1.04	1.02
A40	1.07	1.01	1.01	1.32	1.09	1.06	1.05	0.99	1	0.96	0.99	1.04	1.22	1.05	1.04	1.06	0.95	1.01	1.1	1.01	0.98	1.05	1.04	1.02	1.37	1.29	1.07	0.96	1.29	0.97	0.98	0.98	1.03	0.99	1.11	0.98	0.94	0.88	0.95	0.82	0.89	0.87	0.91	0.89	0.93	0.96	0.85	0.88	0.95
A41	0.84	0.61	0.97	1.05	0.92	0.95	0.96	0.84	0.84	0.99	0.87	0.96	0.89	0.87	0.98	1.14	1.03	0.94	0.86	0.91	1.08	0.88	0.93	0.98	0.92	1.01	1.01	0.95	1.15	0.93	0.89	0.96	1.1	0.95	0.98	0.95	1.07	1.21	1.11	1.16	1.2	1.09	1.29	1.21	1.33	1.22	1.1	1.16	1.14
A42	0.84	0.61	0.97	1.05	0.92	0.95	0.96	0.84	0.84	0.99	0.87	0.96	0.89	0.87	0.98	1.14	1.03	0.94	0.86	0.91	1.08	0.88	0.93	0.98	0.92	1.01	1.01	0.95	1.15	0.93	0.89	0.96	1.1	0.95	0.98	0.95	1.07	1.21	1.11	1.16	1.2	1.09	1.29	1.21	1.33	1.22	1.1	1.16	1.14
A43	0.89	0.94	1.11	1.1	0.86	1.02	0.99	0.93	1.04	1	1	0.95	1.26	1.07	0.94	1.51	1.05	1.14	0.98	0.96	1	1	0.92	0.97	1.3	1.08	0.95	1.07	0.66	0.99	0.98	0.93	1.04	1.02	1.02	0.99	1.05	1.15	1.17	1.16	1.22	1.29	1.03	1.05	1.08	1.09	0.97	1.02	1.01
A44	1	1.03	0.98	0.96	0.89	1.08	1.02	1.02	1.01	0.94	0.97	0.97	0.94	0.96	0.96	0.91	0.91	1.06	0.92	0.98	0.99	1	0.94	0.97	0.94	0.89	1.01	0.95	1.13	0.98	1	1.07	1.03	1.07	0.99	0.94	0.87	0.89	0.81	0.81	1.01	0.98	1.08	1.04	0.95	0.91	1.02	1.06	1.15
A45	1.07	1	1.01	1.32	1.09	1.06	1.04	1	1	0.96	1	1.03	1.21	1.05	1.04	1.06	0.94	1.01	1.09	1.01	0.98	1.05	1.04	1.02	1.37	1.28	1.07	0.96	1.29	0.97	0.98	0.98	1.03	0.99	1.11	0.99	0.94	0.88	0.95	0.82	0.89	0.87	0.92	0.89	0.93	0.97	0.85	0.87	0.94
A46	0.99	0.99	0.95	1.16	1	1.08	1.07	0.97	0.96	0.94	1.07	1	1.13	1.1	1	1.17	0.9	1.05	1.09	1.15	1.01	1.1	1	1.17	1.37	1.28	1.2	0.96	1.45	1	0.98	1	0.94	1	1.06	1.12	0.88	0.94	0.87	0.93	0.96	0.85	0.91	0.86	0.97	1.1	0.96	0.95	1.2
A47	1.06	1.18	1.15	1.37	1.22	0.97	0.99	1.17	1.13	1.07	1.16	1.14	1.38	1.06	1.15	1.29	1.17	1.03	1.21	1.02	1.23	1.06	1.1	1.12	1.39	1.26	1.17	1.28	1.67	1.15	0.9	1.05	0.99	1.25	1.1	0.9	1.03	1.16	1.02	0.96	0.99	1.14	0.85	0.89	0.84	0.83	0.76	0.9	0.92
A48	0.89	0.98	1.04	1.11	0.86	1.02	0.99	0.96	1.04	1	1	0.95	1.27	1.07	0.97	1.45	1.11	1.14	0.98	0.98	1.01	1	0.92	0.97	1.32	1.18	0.95	1.08	0.84	1.01	1	0.92	1.04	1.04	1.02	0.99	1.08	1.15	1.17	1.16	1.22	1.22	1.03	1.05	1.07	1.07	0.99	1.02	1.01
A49	0.93	0.89	0.96	1.16	0.98	1.09	1.11	0.96	0.9	0.99	1	0.91	1.28	1.06	0.94	1.24	1.01	0.93	1.11	0.99	1.02	1.01	0.97	1.18	1.33	1.32	1.07	1.05	1.42	0.93	0.95	1.16	0.97	0.84	0.93	1	0.92	0.83	0.87	0.91	0.76	0.94	1	1.08	0.98	1.04	0.94	0.84	0.94
A50	1.06	1.18	1.15	1.37	1.22	0.97	1.01	1.17	1.13	1.07	1.16	1.14	1.38	1.06	1.15	1.29	1.17	1.03	1.21	1.02	1.23	1.06	1.1	1.12	1.39	1.24	1.17	1.28	1.67	1.15	0.9	1.05	0.99	1.25	1.1	0.9	1.03	1.16	1.02	0.96	0.99	1.14	0.85	0.89	0.84	0.83	0.76	0.91	0.92
A51	0.98	0.93	1.14	0.93	0.92	0.98	0.93	0.97	0.99	1.1	1.02	0.92	0.93	1.05	0.94	0.91	1.06	1.01	0.85	0.96	1.07	1	0.91	0.93	0.85	0.82	1.02	1.09	0.84	0.96	0.99	0.98	1	0.92	0.93	1.12	0.98	0.93	0.85	1.08	0.99	0.92	1.03	0.98	0.89	0.88	1.02	1	1.15
A52	1.15	0.83	1.15	1.22	1.12	1.2	1.2	1.22	1.14	1.17	1.01	1.14	1.1	1.05	1	1.09	1.19	1.1	1.25	1.08	1.13	1	1.14	1.08	1.14	1.26	0.96	1.14	1.09	1.12	1	1.02	1.09	0.8	0.97	1.07	0.86	0.87	0.88	0.93	0.83	0.93	0.82	0.98	0.86	0.94	0.88	0.67	0.96
A53	1.06	1.18	1.15	1.37	1.22	0.97	1.01	1.17	1.13	1.07	1.16	1.14	1.38	1.06	1.15	1.29	1.17	1.03	1.21	1.02	1.23	1.06	1.1	1.12	1.39	1.24	1.17	1.28	1.67	1.15	0.9	1.05	0.99	1.25	1.1	0.9	1.03	1.16	1.02	0.96	0.99	1.14	0.85	0.89	0.84	0.83	0.76	0.91	0.92
A54	0.93	0.89	0.96	1.16	0.98	1.09	1.11	0.96	0.9	0.99	1	0.91	1.28	1.06	0.94	1.24	1.01	0.93	1.11	0.99	1.02	1.01	0.97	1.18	1.33	1.32	1.07	1.05	1.42	0.93	0.95	1.16	0.97	0.84	0.93	1	0.92	0.83	0.87	0.91	0.76	0.94	1	1.08	0.98	1.04	0.94	0.84	0.94
A55	0.81	0.98	1.07	1.04	0.79	1.02	0.95	0.96	1.01	1.02	1.05	0.94	1.26	1.03	0.89	0.99	1.05	1.18	0.98	0.98	1	1.02	0.94	1.01	1.28	1.08	0.95	1.07	0.63	0.95	1	1.09	1.04	1.04	0.99	0.99	0.81	1.09	1.2	1.16	1.23	1.34	1.03	1.05	1.09	1.08	0.99	1.02	1.02
A56	0.89	0.94	1.04	1.11	0.86	1.02	0.99	0.96	1.04	1.03	0.98	0.95	1.27	1.07	0.97	1.45	1.12	1.14	0.98	0.98	1	1	0.92	0.95	1.32	1.19	0.95	1.08	0.84	1.01	1	0.92	1.04	1.02	1.02	0.99	1.08	1.15	1.19	1.16	1.22	1.22	1.08	1.05	1.07	1.07	0.99	1	1.01
A57	0.94	1.07	1	1.11	1.13	0.93	0.92	1	1.05	1.04	1.01	1.03	1.1	0.94	0.97	1.03	1.02	0.94	1.05	0.95	1.02	0.96	1.06	0.99	1.14	1.12	0.9	0.96	1.15	1	0.97	1.16	0.94	1.03	0.94	0.96	1.03	1.06	1.05	0.96	1.08	1.24	1.05	1.1	1.05	1.02	1.1	1.05	1.15
A58	1.19	0.84	1.16	1.21	1.12	1.2	1.21	1.23	1.16	1.19	1.01	1.14	1.08	1.06	1	1.1	1.19	1.1	1.25	1.12	1.14	1.02	1.14	1.02	1.15	1.26	0.94	1.18	1.09	1.16	1.02	1.02	1.1	0.8	0.96	1.07	0.86	0.87	0.88	0.94	0.83	0.93	0.82	0.99	0.87	0.94	0.9	0.67	0.96
A59	1.07	1.18	1.15	1.35	1.24	0.97	1.02	1.17	1.17	1.06	1.16	1.14	1.38	1.07	1.2	1.23	1.18	1.1	1.21	1	1.24	1.06	1.11	1.15	1.4	1.26	1.18	1.32	1.6	1.18	0.92	1.06	0.99	1.25	1.1	0.9	1.03	1.19	1.05	0.96	1	1.16	0.86	0.9	0.84	0.82	0.76	0.9	0.93
A60	1.08	1.14	1.07	1.15	1.11	0.97	0.95	1.1	1.14	1.17	0.91	1.2	1.2	0.91	1.21	0.95	1.23	1.12	0.97	1.03	1.28	0.98	1.25	1.05	1.18	1.12	1.08	1.3	1.2	1.22	0.91	1.08	1.1	1.02	1.3	0.96	1	1	1.08	0.82	0.95	1.23	0.94	0.93	0.98	0.94	0.82	0.91	0.92
A61	1.07	1.19	1.15	1.37	1.22	0.96	1.01	1.15	1.1	1.06	1.16	1.13	1.28	1.07	1.15	1.29	1.17	1.01	1.1	1.02	1.25	0.97	1.12	1.12	1.39	1.24	1.16	1.23	1.67	1.15	0.9	1.05	0.99	1.25	1.09	0.89	1.03	1.23	1.08	0.96	0.98	1.14	0.86	0.88	0.84	0.82	0.74	0.88	0.89
A62	1.07	1.19	1.15	1.37	1.22	0.96	1.02	1.16	1.1	1.06	1.16	1.11	1.32	1.07	1.15	1.29	1.18	1.01	1.1	1	1.25	1.01	1.12	1.12	1.39	1.23	1.16	1.23	1.67	1.15	0.9	1.05	0.99	1.25	1.09	0.89	1.03	1.23	1.08	0.96	0.98	1.14	0.86	0.88	0.84	0.82	0.75	0.88	0.89
A63	1.07	1.19	1.15	1.37	1.22	0.96	1.02	1.16	1.1	1.06	1.16	1.11	1.32	1.07	1.15	1.29	1.18	1.01	1.1	1	1.25	1.01	1.12	1.12	1.39	1.23	1.16	1.23	1.67	1.15	0.9	1.05	0.99	1.25	1.09	0.89	1.03	1.23	1.08	0.96	0.98	1.14	0.86	0.88	0.84	0.82	0.75	0.88	0.89
A64	0.82	1.1	0.96	1.24	1.14	0.92	0.83	0.85	1.11	0.99	1.04	1.01	1.2	1.04	1.1	1.14	0.95	1.11	1.15	1.06	1.02	1.08	1.08	1.07	1.5	1.36	1.16	1.03	1.44	1.1	0.95	0.89	0.93	1.07	0.88	0.91	0.94	1.05	0.97	0.84	0.97	0.98	0.92	0.88	0.8	1.09	0.88	0.97	1.07
A65	1.15	1.24	1.18	1.32	1.18	1.01	0.94	1.15	1.25	1.13	1.14	1.01	1.3	1.11	1.09	1.12	1.22	1.07	1.13	1.07	1.18	1.06	1.07	1	1.25	1.39	1.06	1.11	1.34	1.03	1.02	1.25	1.11	1.2	1.17	1.03	0.97	0.86	0.8	0.83	0.89	1.02	0.77	0.84	0.8	0.88	0.74	0.71	0.9
A66	1.08	1.14	1.07	1.15	1.11	0.97	0.95	1.1	1.14	1.17	0.91	1.21	1.2	0.91	1.21	0.95	1.23	1.12	0.97	1.03	1.28	0.98	1.25	1.05	1.18	1.12	1.08	1.3	1.2	1.22	0.91	1.08	1.1	1.02	1.3	0.96	1	1	1.08	0.82	0.95	1.23	0.94	0.93	0.98	0.92	0.82	0.91	0.92
A67	1.07	1.2	1.15	1.35	1.23	0.96	1.02	1.16	1.15	1.05	1.19	1.11	1.32	1.07	1.2	1.23	1.18	1.02	1.1	1	1.29	1.01	1.12	1.15	1.39	1.24	1.17	1.28	1.6	1.18	0.92	1.06	0.99	1.25	1.1	0.89	1.03	1.33	1.11	0.96	0.99	1.16	0.86	0.89	0.84	0.82	0.75	0.87	0.91
A68	1.07	1.01	1.01	1.33	1.09	1.06	1.06	1.01	1	0.97	1	1.03	1.21	1.06	1.05	1.07	0.95	1.02	1.1	1.01	0.98	1.06	1.05	1.02	1.38	1.29	1.09	0.97	1.3	0.99	0.98	0.99	1.03	0.99	1.11	0.99	0.94	0.88	0.95	0.82	0.89	0.88	0.92	0.89	0.94	0.96	0.86	0.87	0.95
A69	1.08	1.12	1.07	1.13	1.11	0.97	0.95	1.1	1.14	1.18	0.91	1.2	1.2	0.91	1.21	0.96	1.23	1.12	0.97	1.03	1.29	0.98	1.26	1.05	1.21	1.12	1.08	1.31	1.2	1.23	0.91	1.08	1.1	0.99	1.3	0.96	1	1	1.08	0.82	0.95	1.23	0.94	0.94	0.98	0.94	0.82	0.91	0.92
A70	1.08	1.12	1.07	1.13	1.11	0.97	0.95	1.1	1.14	1.18	0.91	1.2	1.2	0.91	1.21	0.96	1.23	1.12	0.97	1.03	1.29	0.98	1.26	1.05	1.21	1.12	1.08	1.31	1.2	1.23	0.91	1.08	1.1	0.99	1.3	0.96	1	1	1.08	0.82	0.95	1.23	0.94	0.94	0.98	0.94	0.82	0.91	0.92
A71	1.07	1.2	1.15	1.35	1.23	0.96	1.03	1.16	1.15	1.05	1.19	1.11	1.32	1.07	1.2	1.23	1.18	1.02	1.1	1	1.29	1.01	1.12	1.15	1.39	1.23	1.17	1.28	1.6	1.18	0.92	1.06	0.99	1.25	1.1	0.89	1.03	1.33	1.11	0.96	0.99	1.16	0.86	0.89	0.84	0.82	0.75	0.88	0.91
A72	1.07	1.2	1.15	1.35	1.23	0.96	1.03	1.16	1.15	1.05	1.19	1.11	1.32	1.07	1.2	1.23	1.18	1.02	1.1	1	1.29	1.01	1.12	1.15	1.39	1.23	1.17	1.28	1.6	1.18	0.92	1.06	0.99	1.25	1.1	0.89	1.03	1.33	1.11	0.96	0.99	1.16	0.86	0.89	0.84	0.82	0.75	0.88	0.91
A73	0.94	0.88	1.11	1.72	0.84	1.03	0.89	0.99	0.94	0.98	0.93	0.8	1.07	0.97	0.84	1.38	0.97	0.96	1.12	0.85	1.05	1.08	0.8	1.08	1.19	1.06	0.98	1.07	1.15	0.82	1.03	1.12	0.99	0.89	1	0.92	0.93	1.05	0.92	1.13	1.1	1.02	0.96	1.16	1.02	1.17	1.04	0.81	0.97
A74	1.05	1.02	0.96	1.72	1.11	1.09	1.07	0.98	1	0.89	1.08	1.04	1.38	1.22	1.02	1.26	0.91	1.02	1.15	1.19	1.01	1.11	1.04	1.16	1.62	1.48	1.26	0.96	1.84	0.99	0.97	0.99	0.96	1	1.05	1.11	0.8	0.92	0.85	0.92	0.96	0.85	0.91	0.84	0.96	1.09	0.96	0.93	1.19
A75	0.54	0.57	0.59	0.64	0.63	0.6	0.57	0.56	0.58	0.7	0.54	0.63	0.66	0.62	0.64	0.71	0.76	0.75	0.75	0.63	0.66	0.56	0.61	0.6	0.57	0.76	0.53	0.7	0.61	0.73	0.5	0.67	0.82	0.63	0.54	0.86	1.84	1.58	1.22	1.98	1.4	1.45	2	1.56	1.35	2.03	1.77	1.57	1.35
A76	1.05	1.02	0.96	1.72	1.11	1.09	1.07	0.98	1	0.89	1.08	1.04	1.38	1.22	1.02	1.26	0.91	1.02	1.15	1.19	1.01	1.11	1.04	1.16	1.62	1.48	1.26	0.96	1.84	0.99	0.97	0.99	0.96	1	1.05	1.11	0.8	0.92	0.85	0.92	0.96	0.85	0.91	0.84	0.96	1.09	0.96	0.93	1.19
A77	1.07	1.2	1.06	1.21	1.25	1.09	1.1	1.1	1.14	1.04	1.17	1.25	1.14	1.06	1.1	1.1	1.03	1.01	1.1	1.17	1.07	1.11	1.13	1.14	1.38	1.23	1.16	1.01	1.46	1.14	1.13	1.14	1.01	1.25	1.17	0.87	0.8	0.98	0.88	0.88	0.91	0.92	0.91	0.78	0.87	0.7	0.93	0.95	1.23
A78	1.07	1.2	1.06	1.21	1.25	1.09	1.1	1.1	1.14	1.04	1.17	1.25	1.14	1.06	1.1	1.1	1.03	1.01	1.1	1.17	1.07	1.11	1.13	1.14	1.38	1.23	1.16	1.01	1.46	1.14	1.13	1.14	1.01	1.25	1.17	0.87	0.8	0.98	0.88	0.88	0.91	0.92	0.91	0.78	0.87	0.7	0.93	0.95	1.23
A79	0.78	0.83	0.99	1.06	0.79	0.77	0.71	0.69	0.67	0.91	0.68	0.65	0.93	0.82	0.86	0.98	0.88	0.73	0.96	0.69	0.94	0.64	0.7	0.77	0.89	1.01	0.86	0.82	1.43	0.71	0.79	0.74	0.79	0.87	0.7	0.68	1.43	1.71	1.52	1.74	1.74	1.15	1.61	1.27	1.57	1.36	1.74	1.92	1.11
A80	0.95	0.9	0.95	0.94	1.06	1.05	1.14	1.01	1.04	0.94	0.98	0.94	1.12	0.93	0.96	1.1	1.04	1.05	1.06	1.04	0.9	0.96	1.05	1.14	1.19	1.22	1.02	0.83	1.36	0.95	1.12	1.04	1.02	0.96	0.97	1.05	0.73	0.87	0.84	0.92	0.97	0.9	0.86	0.92	0.93	0.9	0.98	0.97	0.98
A81	0.95	0.9	0.95	0.94	1.06	1.05	1.14	1.01	1.04	0.94	0.98	0.94	1.12	0.93	0.96	1.1	1.04	1.05	1.06	1.04	0.9	0.96	1.05	1.14	1.19	1.22	1.02	0.83	1.36	0.95	1.12	1.04	1.02	0.96	0.97	1.05	0.73	0.87	0.84	0.92	0.97	0.9	0.86	0.92	0.93	0.9	0.98	0.97	0.98
A82	1.1	0.76	1.14	0.99	1	0.78	0.93	1.03	0.97	1.17	1.06	1.1	1.29	1.15	0.99	0.97	1.14	0.88	1.06	0.78	1.09	1.11	1.12	1	1.38	1.26	1.17	1.15	1.03	1.17	0.78	0.9	0.94	0.91	0.95	0.83	1.12	1.21	1.05	1.12	0.96	1.21	1.36	1.11	1.17	1.03	0.85	1.08	0.94
A83	0.87	0.97	1	1.2	0.95	0.95	0.88	0.93	1.04	1.03	1.04	0.91	1.04	1.02	0.91	1.03	0.91	0.99	0.9	0.92	0.95	0.99	0.86	0.87	1.23	0.94	0.87	0.85	1.06	0.82	0.99	0.88	0.87	0.92	0.84	0.8	1.28	1.26	1.12	1.15	1.29	1.15	1.12	1.14	1.21	0.96	1.3	1.17	1.13
A84	1.11	1.03	0.99	0.8	1.16	0.75	0.73	1.05	0.99	0.9	0.88	1.1	1.04	0.92	1.23	1.12	0.93	0.95	1.04	0.95	1.02	0.9	1.21	0.8	1.02	0.95	0.83	0.96	0.86	1.16	0.92	1.01	1.14	1.04	1.14	0.85	1.19	1.09	1.12	0.87	1.01	1.16	0.99	0.9	0.95	0.94	0.83	0.83	0.91
A85	0.92	0.9	1.1	0.93	1	0.82	0.84	0.96	0.97	1.14	1.17	1.18	1.4	1.13	1.31	0.7	1.09	0.85	1.16	0.84	0.98	1.07	1.16	0.93	1.58	1.24	0.9	1.19	0.78	1.19	1.02	0.97	0.89	0.97	0.94	0.89	1.08	1.06	1.08	0.95	0.92	1.11	1.15	1.19	1.11	1.19	0.99	0.98	0.87
A86	0.99	0.9	0.95	1.3	0.95	0.83	0.92	1.08	0.9	0.96	0.98	1	1.47	1.07	1.04	0.99	1.01	1.16	1.24	0.97	1.04	1.01	1.03	0.93	1.2	1.12	1.09	0.91	1.13	0.95	0.91	0.74	0.99	0.94	0.93	0.95	1.08	1.02	0.92	1.03	1.14	0.94	1.15	1.11	1.13	1.35	1.18	1.04	0.98
A87	0.92	0.9	1.1	0.93	1	0.82	0.84	0.96	0.97	1.14	1.17	1.18	1.4	1.13	1.31	0.7	1.09	0.85	1.16	0.84	0.98	1.07	1.16	0.93	1.58	1.24	0.9	1.19	0.78	1.19	1.02	0.97	0.89	0.97	0.94	0.89	1.08	1.06	1.08	0.95	0.92	1.11	1.15	1.19	1.11	1.19	0.99	0.98	0.87
A88	1	1.14	1.14	1.08	1.11	1.08	1.01	0.92	1.17	1.15	0.98	1.07	1.07	1.07	1.13	1.02	1.13	1.06	1.23	1.11	1.09	1.03	1.14	1.02	1.49	1.15	1.16	1.16	1.38	1.13	0.98	0.95	1.03	1.26	1.13	0.98	1.04	1.03	0.97	0.97	0.88	0.97	0.86	0.85	0.89	0.88	0.79	0.92	1.03
A89	0.88	0.75	0.9	0.79	0.94	0.89	0.77	1.01	0.9	1.06	1.03	0.88	1.4	1.03	0.92	0.82	1.05	1.01	1.03	0.88	0.99	0.96	0.94	0.92	1.39	1.23	0.86	1.02	0.89	1.03	0.84	0.77	1	0.79	0.81	0.92	1	1.01	0.92	1.05	1.04	0.91	1.16	1.07	1.13	1.1	1.13	1.03	0.97
A90	1.09	1.17	0.94	0.58	0.77	0.96	0.96	1.1	1.18	0.97	0.97	0.91	0.7	0.93	0.93	0.67	0.97	1.03	0.62	0.96	0.87	0.88	0.85	0.82	0.6	0.61	0.96	0.85	0.47	0.87	0.92	1.04	0.92	1.08	0.97	0.93	1.09	1.24	1.1	1.26	1.11	1.2	1.03	1.25	1.19	0.91	1.13	1.22	1.16
A91	1.05	1.03	0.95	1.73	1.11	1.13	1.07	0.98	1.01	0.9	1.13	1.05	1.4	1.24	1.02	1.24	0.88	1.02	1.16	1.21	1.02	1.11	1.04	1.16	1.5	1.47	1.27	0.94	1.86	0.98	0.97	0.99	0.98	1.01	1.07	1.1	0.81	0.92	0.85	0.95	0.97	0.83	0.87	0.87	0.97	1.08	0.96	0.94	1.19
A92	0.7	1.1	1.32	0.69	1.12	0.7	0.65	0.66	1.08	1.43	0.65	1.22	0.61	0.65	1.21	0.81	1.55	1.05	0.66	1.1	1.43	0.58	1.24	0.79	0.64	0.65	0.86	1.46	1.02	1.17	0.93	0.92	1.22	0.77	0.99	0.93	1.27	0.72	0.87	1.13	0.86	0.86	1.26	0.8	0.92	0.88	0.88	0.77	0.77
A93	0.9	1.01	1.03	1.1	0.98	0.97	0.98	1.03	1.12	1.03	1.04	1.13	1.19	0.98	1.01	1.11	1.08	1.09	0.97	0.94	0.98	1.04	1.01	1.05	0.99	0.99	1.04	0.97	1.28	0.93	0.9	0.98	0.99	0.96	1.03	0.92	1.09	1.05	1.05	1.04	1.04	1.02	1.06	1.05	1.12	1.05	0.96	1.07	1.03
A94	0.93	0.9	0.94	0.93	0.98	0.9	0.85	0.97	0.95	0.87	0.91	0.86	0.78	1.02	1.07	0.86	0.95	0.86	0.59	0.95	0.92	1.11	0.91	0.96	1.23	1.03	0.96	0.94	0.69	0.91	1.14	1.18	0.94	1.02	0.99	0.85	0.86	0.82	0.79	0.92	0.94	1.06	0.89	1.07	0.89	0.94	1.08	0.94	1.05
A95	0.79	0.75	0.89	0.91	0.95	0.69	0.77	0.83	0.7	0.94	0.89	0.91	1.07	0.95	1.03	0.83	0.95	0.78	1.21	0.85	1.12	1.02	0.98	1.06	1.37	1.52	1.28	1.28	1.42	1.1	0.82	0.79	1.1	0.86	0.81	0.78	1.09	0.79	0.8	1.28	0.87	0.81	1.12	0.93	0.85	0.95	0.86	0.84	1.05
A96	0.94	0.91	1.02	0.98	0.82	0.97	0.96	0.93	0.95	0.96	1.02	0.97	0.88	1.05	0.97	0.8	0.97	0.98	1.03	1.02	1	1.05	0.88	1.01	0.94	1.2	0.99	1.02	0.75	0.94	1.07	0.92	1	0.97	1.02	0.94	0.93	0.89	0.76	0.91	0.82	0.92	0.95	0.94	0.93	1.01	0.95	0.97	1.05
A97	0.7	1.1	1.32	0.69	1.12	0.7	0.65	0.66	1.08	1.43	0.65	1.22	0.61	0.65	1.21	0.81	1.55	1.05	0.66	1.1	1.43	0.58	1.24	0.79	0.64	0.65	0.86	1.46	1.02	1.17	0.93	0.92	1.22	0.77	0.99	0.93	1.27	0.72	0.87	1.13	0.86	0.86	1.26	0.8	0.92	0.88	0.88	0.77	0.77
A98	1.27	0.98	1.22	1.39	0.92	0.92	0.91	1.02	1.03	1.1	1.09	0.98	1.15	1.16	1.04	1	1.08	1.14	1.2	0.99	1.14	1.03	0.88	1.02	1.03	1.02	1.14	1.12	1.24	1.08	1	1.1	0.96	1.1	1.19	0.95	1.1	1	0.97	0.88	1.11	1.33	1.19	1.08	0.95	1	1	1.04	0.9
A99	0.9	0.85	1	1.11	0.72	0.94	0.96	0.98	0.98	1.03	1.01	0.79	1.07	1.05	0.84	1.08	1.06	1.02	0.98	0.86	0.99	0.98	0.81	0.99	1.05	0.93	0.94	0.97	0.97	0.77	0.85	0.86	0.92	0.95	0.89	0.83	1.07	1.21	1.07	1.11	1.13	1.14	1.19	1.26	1.27	1.06	1.24	1.17	1.05
A100	0.99	0.97	0.88	1.09	1.16	0.93	0.91	0.96	1	0.92	0.88	0.97	1.01	1.04	0.85	1.03	0.87	1.07	0.95	0.99	0.96	0.94	1.06	1.04	1.03	1.02	0.93	0.91	1.14	0.96	0.82	0.93	0.99	1	1	0.86	1.25	1.27	1.14	1.1	0.85	1.02	1.17	0.98	1.1	0.96	1	1.08	1.07
A101	0.93	0.89	0.94	0.93	0.98	0.92	0.92	0.96	0.95	0.87	0.9	0.86	0.61	1.02	1.07	0.86	0.95	0.86	0.36	0.95	0.94	1.09	0.91	0.98	1.23	1.07	0.96	0.94	0.69	0.91	1.14	1.18	0.92	1.02	0.99	0.81	0.86	0.82	0.76	0.88	0.94	1.06	0.86	1.07	0.9	0.94	1.08	0.93	1.05
A102	1.27	0.98	1.22	1.39	0.92	0.92	0.91	1.02	1.03	1.1	1.09	0.98	1.15	1.16	1.04	1	1.08	1.14	1.2	0.99	1.14	1.03	0.88	1.02	1.03	1.02	1.14	1.12	1.24	1.08	1	1.1	0.96	1.1	1.19	0.95	1.1	1	0.97	0.88	1.11	1.33	1.19	1.08	0.95	1	1	1.04	0.9
A103	1.27	0.98	1.22	1.39	0.92	0.92	0.91	1.02	1.03	1.1	1.09	0.98	1.15	1.16	1.04	1	1.08	1.14	1.2	0.99	1.14	1.03	0.88	1.02	1.03	1.02	1.14	1.12	1.24	1.08	1	1.1	0.96	1.1	1.19	0.95	1.1	1	0.97	0.88	1.11	1.33	1.19	1.08	0.95	1	1	1.04	0.9
A104	0.94	0.94	0.89	0.82	0.88	0.94	0.9	0.99	0.97	0.91	0.9	0.9	1.02	0.92	0.91	1.04	0.88	0.92	0.81	0.92	0.9	0.89	0.88	1	0.93	0.9	1.07	0.89	1.08	0.9	0.98	0.99	0.96	1.03	1.07	0.99	1	0.95	0.96	0.96	1.07	1.07	1.04	1.19	1.15	1.08	1.15	1.2	0.99
A105	1.02	0.95	1.16	1.22	1.06	1.07	1.01	1.03	0.99	1.16	0.96	1.06	0.85	1.13	1.08	0.98	1.2	0.97	0.82	0.96	1.12	1.07	1.01	1	1.01	0.96	1.05	1.1	1.39	1.02	0.98	1.02	0.9	0.9	1.14	0.96	0.86	0.88	1.03	0.89	0.88	0.92	0.85	0.89	1.01	1.07	0.94	0.83	0.93
A106	1.27	0.98	1.22	1.39	0.92	0.92	0.91	1.02	1.03	1.1	1.09	0.98	1.15	1.16	1.04	1	1.08	1.14	1.2	0.99	1.14	1.03	0.88	1.02	1.03	1.02	1.14	1.12	1.24	1.08	1	1.1	0.96	1.1	1.19	0.95	1.1	1	0.97	0.88	1.11	1.33	1.19	1.08	0.95	1	1	1.04	0.9
A107	1.01	1.17	1.02	0.66	0.86	1.06	1.05	1.08	1.05	1.03	0.9	0.91	0.78	0.94	1.02	0.93	1.08	1.03	1.35	1.25	1	0.95	0.87	1.04	0.66	0.81	1.06	1.07	0.72	0.97	1	0.96	1.12	1.03	0.88	1.06	1.01	0.93	0.77	0.96	0.97	0.96	1.14	0.96	0.71	0.98	0.9	0.94	1.01
A108	1.27	0.98	1.22	1.39	0.92	0.92	0.91	1.02	1.03	1.1	1.09	0.98	1.15	1.16	1.04	1	1.08	1.14	1.2	0.99	1.14	1.03	0.88	1.02	1.03	1.02	1.14	1.12	1.24	1.08	1	1.1	0.96	1.1	1.19	0.95	1.1	1	0.97	0.88	1.11	1.33	1.19	1.08	0.95	1	1	1.04	0.9
A109	0.92	1.05	1.01	1.09	1.02	1.04	1.09	0.99	1.14	0.96	1.01	0.98	1.19	1.01	0.98	1.2	1.04	1.04	1.2	1.03	0.95	0.99	1.01	1.1	1.17	1.24	1.08	1	1.26	0.93	1	1.05	0.95	0.92	0.95	1.02	0.96	0.92	0.86	0.96	0.97	1.02	0.85	0.87	0.86	1	0.82	0.9	0.94
A110	0.99	0.97	0.88	1.09	1.16	0.93	0.91	0.96	1	0.92	0.88	0.97	1.01	1.04	0.85	1.03	0.87	1.07	0.95	0.99	0.96	0.94	1.06	1.04	1.03	1.02	0.93	0.91	1.14	0.96	0.82	0.93	0.99	1	1	0.86	1.25	1.27	1.14	1.1	0.85	1.02	1.17	0.98	1.1	0.96	1	1.08	1.07
A111	0.94	0.84	1.11	1.46	0.84	1.03	0.89	1	0.94	0.98	0.93	0.76	1.22	0.97	0.84	1.25	0.99	0.96	1.12	0.97	1.03	1.08	0.73	1.08	1.24	1.11	1.01	1.07	1.15	0.71	1.03	1.12	0.96	0.83	1	0.9	0.96	1.05	0.92	1.13	1.16	1.02	0.96	1.23	1.04	1.17	1.04	0.83	0.97
A112	1.27	0.98	1.22	1.39	0.92	0.92	0.91	1.02	1.03	1.1	1.09	0.98	1.15	1.16	1.04	1	1.08	1.14	1.2	0.99	1.14	1.03	0.88	1.02	1.03	1.02	1.14	1.12	1.24	1.08	1	1.1	0.96	1.1	1.19	0.95	1.1	1	0.97	0.88	1.11	1.33	1.19	1.08	0.95	1	1	1.04	0.9
A113	0.93	0.89	0.94	0.93	0.98	0.92	0.92	0.96	0.95	0.87	0.9	0.86	0.61	1.02	1.07	0.86	0.95	0.86	0.36	0.95	0.94	1.09	0.91	0.98	1.23	1.07	0.96	0.94	0.69	0.91	1.14	1.18	0.92	1.02	0.99	0.81	0.86	0.82	0.76	0.88	0.94	1.06	0.86	1.07	0.9	0.94	1.08	0.93	1.05
A114	0.66	0.83	0.8	0.83	1.02	1.1	1.22	0.72	0.93	0.88	0.83	0.92	0.93	0.99	0.99	1.41	1.02	0.83	1.38	1.13	1.12	0.98	1.18	1.52	1.1	1.46	2.14	1.19	1.56	1.39	1.12	0.88	0.93	0.74	0.67	0.92	0.81	0.63	0.77	0.98	1.15	0.81	0.74	0.88	0.81	1.12	1	0.8	0.67
A115	1.27	0.98	1.22	1.39	0.92	0.92	0.91	1.02	1.03	1.11	1.09	0.98	1.15	1.16	1.04	1	1.08	1.14	1.2	0.99	1.14	1.03	0.9	1.02	1.13	1.02	1.14	1.12	1.24	1.08	1	1.1	0.96	1.1	1.19	0.95	1.1	1	0.97	0.88	1.11	1.33	1.19	1.09	0.95	1	1	1.04	0.9
A116	0.7	1.11	1.34	0.63	1.12	0.68	0.64	0.66	1.08	1.43	0.66	1.23	0.56	0.65	1.19	0.77	1.57	1.05	0.64	1.1	1.43	0.57	1.24	0.8	0.63	0.65	0.86	1.51	1	1.17	0.93	0.9	1.22	0.77	1	0.92	1.27	0.71	0.88	1.15	0.86	0.85	1.27	0.8	0.93	0.88	0.88	0.76	0.76
A117	1.27	0.98	1.22	1.39	0.92	0.92	0.91	1.02	1.03	1.11	1.09	0.98	1.15	1.16	1.04	1	1.08	1.14	1.2	0.99	1.14	1.03	0.9	1.02	1.13	1.02	1.14	1.12	1.24	1.08	1	1.1	0.96	1.1	1.19	0.95	1.1	1	0.97	0.88	1.11	1.33	1.19	1.09	0.95	1	1	1.04	0.9
A118	1.27	0.98	1.25	1.68	1.05	0.92	0.76	1.09	1.06	1.12	1.09	0.89	1.26	1.16	0.96	1.15	0.99	1.15	1.2	1	1.14	1.06	0.88	1.02	1.15	1.2	1.14	1.13	1.4	1.09	1.14	1.2	0.96	1.1	1.19	0.96	1.1	0.93	0.97	0.88	1.11	1.35	1.19	1.06	0.95	0.95	0.95	1	0.95
A119	1.06	1	1.02	0.63	0.86	0.97	1	1.04	1.09	0.97	0.96	0.95	0.7	1.01	0.98	0.7	1.03	1.07	0.76	1.02	0.97	0.95	0.85	0.9	0.73	1.05	1.03	0.99	0.75	1.02	0.99	0.98	0.96	1.03	1.03	1.01	0.98	1.07	1.04	1.03	1.04	1.08	1.11	1.12	1.06	1.08	1.13	1.12	1.18
A120	1.02	0.96	0.95	1.08	0.95	1.05	1.1	1.07	0.84	1	1.02	0.88	1.19	1.06	0.95	1.1	1.04	0.86	1.27	0.89	0.97	1.07	0.87	1.04	1.22	1.51	1.04	1.05	1.18	0.92	0.83	0.91	1.08	0.85	0.98	1.02	1.17	1.03	1.13	1.05	1.15	1.05	0.88	0.98	1.05	0.75	0.92	0.74	0.82
A121	0.92	0.8	1	1.02	0.85	0.83	0.85	0.95	0.74	0.91	0.85	0.82	1.01	0.98	0.94	0.95	0.99	0.87	1.17	0.83	1.1	0.93	0.92	0.92	1.12	1.21	0.8	0.94	1.06	0.8	0.93	0.88	0.98	0.87	0.77	1.06	1.11	1.11	0.92	1.02	0.97	1.1	1.23	1.07	1.16	1.04	1.27	1.21	1.07
A122	1.02	0.91	0.89	1.28	1.1	1.28	1	1.06	0.88	0.94	0.96	0.9	1.33	0.96	1.06	1.13	0.95	0.86	1.02	0.91	0.89	1.04	0.9	0.94	1.27	1.23	0.98	0.89	1.27	1.03	0.97	1.07	1.11	1	0.91	0.96	1.07	0.93	0.92	1.05	1.01	1	1.1	1.07	0.95	1.18	0.98	0.92	0.92
A123	1.02	0.91	0.89	1.28	1.1	1.28	1	1.06	0.88	0.94	0.96	0.9	1.33	0.96	1.06	1.13	0.95	0.86	1.02	0.91	0.89	1.04	0.9	0.94	1.27	1.23	0.98	0.89	1.27	1.03	0.97	1.07	1.11	1	0.91	0.96	1.07	0.93	0.92	1.05	1.01	1	1.1	1.07	0.95	1.18	0.98	0.92	0.92
A124	1.02	0.91	0.89	1.28	1.1	1.28	1	1.06	0.88	0.94	0.96	0.9	1.33	0.96	1.06	1.13	0.95	0.86	1.02	0.91	0.89	1.04	0.9	0.94	1.27	1.23	0.98	0.89	1.27	1.03	0.97	1.07	1.11	1	0.91	0.96	1.07	0.93	0.92	1.05	1.01	1	1.1	1.07	0.95	1.18	0.98	0.92	0.92
A125	1.02	0.91	0.89	1.28	1.1	1.28	1	1.06	0.88	0.94	0.96	0.9	1.33	0.96	1.06	1.13	0.95	0.86	1.02	0.91	0.89	1.04	0.9	0.94	1.27	1.23	0.98	0.89	1.27	1.03	0.97	1.07	1.11	1	0.91	0.96	1.07	0.93	0.92	1.05	1.01	1	1.1	1.07	0.95	1.18	0.98	0.92	0.92
A126	1.11	0.99	1.09	1.62	1.38	1.14	1.13	1.04	1.04	0.95	1.16	1.07	1.12	1.09	1.13	1.28	0.94	0.81	1.28	0.92	0.94	1.18	1.1	1.01	1.23	1.4	1.02	0.99	1.26	1.07	1.12	1.48	1.1	0.96	1.28	1.02	1.17	0.78	0.96	0.84	0.77	1.06	1.1	1.08	0.93	1	0.9	0.83	0.67
A127	1.21	1.36	1.19	NA	0.78	1.07	0.92	1.09	1.31	1.33	0.88	1.08	1.52	1.18	0.98	NA	1.29	0.91	1.05	1.13	1.26	1.16	0.99	0.91	1.04	1.07	1.15	1.41	0.81	1.13	1.09	NA	0.99	1.28	1.16	1.02	NA	0.69	0.89	0.64	0.76	0.72	0.82	0.9	0.88	0.79	0.72	0.88	0.76
A128	1.02	0.91	0.89	1.28	1.1	1.28	1	1.06	0.88	0.94	0.96	0.9	1.33	0.96	1.06	1.13	0.95	0.86	1.02	0.91	0.89	1.04	0.9	0.94	1.27	1.23	0.98	0.89	1.27	1.03	0.97	1.07	1.11	1	0.91	0.96	1.07	0.93	0.92	1.05	1.01	1	1.1	1.07	0.95	1.18	0.98	0.92	0.92
A129	0.92	1	1	1.03	0.95	1.02	1.17	1.05	1.02	1.05	1.03	0.91	1.98	1.08	0.95	0.79	1.12	1.09	1.15	0.96	1.01	1.06	0.9	0.95	1.31	1.34	0.99	1.09	0.8	0.92	0.95	1.08	1.03	1.02	1.08	1.07	0.71	1.22	1.15	1.16	1.18	1.22	0.89	1.12	1.03	0.99	1.06	1.04	1.01
A130	1.02	0.91	0.89	1.28	1.1	1.28	1	1.06	0.88	0.94	0.96	0.9	1.33	0.96	1.06	1.13	0.95	0.86	1.02	0.91	0.89	1.04	0.9	0.94	1.27	1.23	0.98	0.89	1.27	1.03	0.97	1.07	1.11	1	0.91	0.96	1.07	0.93	0.92	1.05	1.01	1	1.1	1.07	0.95	1.18	0.98	0.92	0.92
A131	1.02	0.91	0.89	1.28	1.1	1.28	1	1.06	0.88	0.94	0.96	0.9	1.33	0.96	1.06	1.13	0.95	0.86	1.02	0.91	0.89	1.04	0.9	0.94	1.27	1.23	0.98	0.89	1.27	1.03	0.97	1.07	1.11	1	0.91	0.96	1.07	0.93	0.92	1.05	1.01	1	1.1	1.07	0.95	1.18	0.98	0.92	0.92
A132	1.02	0.91	0.89	1.28	1.1	1.28	1	1.06	0.88	0.94	0.96	0.9	1.33	0.96	1.06	1.13	0.95	0.86	1.02	0.91	0.89	1.04	0.9	0.94	1.27	1.23	0.98	0.89	1.27	1.03	0.97	1.07	1.11	1	0.91	0.96	1.07	0.93	0.92	1.05	1.01	1	1.1	1.07	0.95	1.18	0.98	0.92	0.92
A133	0.88	1	1.08	1.42	1.12	1.16	1.13	0.9	1.07	0.89	0.87	0.94	0.78	1.08	1.08	1.63	0.95	1.03	1.04	1.08	0.96	0.92	0.84	1.02	1.46	1.32	1.13	1.1	1.51	1.08	1.01	1.01	0.91	0.99	0.86	0.97	0.97	1	0.89	0.81	0.91	1.05	0.96	1.04	0.91	1.04	0.92	0.93	0.95
A134	0.8	1.06	0.83	0.65	0.88	0.95	0.79	1.02	1.03	0.93	0.98	1.13	1.05	0.9	0.82	0.54	0.87	0.99	1.15	1.04	0.97	1.09	0.94	0.84	0.95	0.93	0.78	0.92	1.05	1.09	0.92	0.7	0.93	1.2	0.99	0.77	1.08	1.66	1.08	1.17	1.07	1.09	1.1	1.13	1.13	1.16	1.15	1.14	1.13
A135	1.03	1.09	1.07	1.12	1.09	0.87	0.84	1.02	1.16	1.18	0.9	1.01	0.8	1.02	0.96	1.25	1.33	1.25	1.74	1.19	1.03	0.81	0.94	1.13	1.16	1.18	0.89	1.17	1.09	0.97	0.96	1.41	0.83	1.01	1.15	0.87	1.13	0.96	0.88	1.04	1.05	1.05	0.81	1.08	0.87	1.1	0.84	0.84	1.04
A136	0.79	0.98	0.81	0.84	0.95	0.96	0.78	0.79	0.89	0.95	0.81	0.99	0.99	0.78	1.01	0.53	0.98	0.96	0.89	0.93	0.7	0.82	0.93	1.13	1.13	0.87	0.97	1.05	0.38	1.02	0.96	1.23	0.75	0.9	1.16	0.95	0.72	1.05	0.94	0.96	1.1	1.03	0.81	1.05	1.06	1.02	1.01	0.97	1.09
A137	0.79	0.98	0.81	0.84	0.95	0.96	0.78	0.79	0.89	0.95	0.81	0.99	0.99	0.78	1.01	0.53	0.98	0.96	0.89	0.93	0.7	0.82	0.93	1.13	1.13	0.87	0.97	1.05	0.38	1.02	0.96	1.23	0.75	0.9	1.16	0.95	0.72	1.05	0.94	0.96	1.1	1.03	0.81	1.05	1.06	1.02	1.01	0.97	1.09
A138	0.88	1	1.08	1.42	1.12	1.16	1.13	0.9	1.07	0.89	0.87	0.94	0.78	1.08	1.08	1.63	0.95	1.03	1.04	1.08	0.96	0.92	0.84	1.02	1.46	1.32	1.13	1.1	1.51	1.08	1.01	1.01	0.91	0.99	0.86	0.97	0.97	1	0.89	0.81	0.91	1.05	0.96	1.04	0.91	1.04	0.92	0.93	0.95
A139	0.8	1.06	0.83	0.65	0.88	0.95	0.79	1.02	1.03	0.93	0.98	1.13	1.05	0.9	0.82	0.54	0.87	0.99	1.15	1.04	0.97	1.09	0.94	0.84	0.95	0.93	0.78	0.92	1.05	1.09	0.92	0.7	0.93	1.2	0.99	0.77	1.08	1.66	1.08	1.17	1.07	1.09	1.1	1.13	1.13	1.16	1.15	1.14	1.13
A140	0.79	0.98	0.81	0.84	0.95	0.96	0.78	0.79	0.89	0.95	0.81	0.99	0.99	0.78	1.01	0.53	0.98	0.96	0.89	0.93	0.7	0.82	0.93	1.13	1.13	0.87	0.97	1.05	0.38	1.02	0.96	1.23	0.75	0.9	1.16	0.95	0.72	1.05	0.94	0.96	1.1	1.03	0.81	1.05	1.06	1.02	1.01	0.97	1.09
A141	0.99	1.07	1.29	0.92	0.84	0.9	1.02	1.03	1.15	1.3	1.01	0.98	1.18	0.93	0.94	0.96	1.33	1.06	0.96	1.29	1.14	0.97	0.94	1.1	1.23	1.31	1.03	1.31	1.55	0.95	1.06	1.17	0.82	0.9	0.95	0.8	0.74	0.87	0.83	0.82	0.75	0.9	0.78	0.98	0.76	0.76	0.72	0.73	1.01
A142	0.88	1	1.08	1.42	1.12	1.16	1.13	0.9	1.07	0.89	0.87	0.94	0.78	1.08	1.08	1.63	0.95	1.03	1.04	1.08	0.96	0.92	0.84	1.02	1.46	1.32	1.13	1.1	1.51	1.08	1.01	1.01	0.91	0.99	0.86	0.97	0.97	1	0.89	0.81	0.91	1.05	0.96	1.04	0.91	1.04	0.92	0.93	0.95
A143	1.26	0.49	NA	0.78	0.45	0.74	0.75	1.12	0.71	0.96	0.89	0.67	1.63	0.82	NA	0.61	0.99	0.68	1.51	0.68	1.23	0.97	0.81	0.72	0.95	1.4	0.7	1	NA	0.69	NA	0.71	0.93	0.91	0.65	1	1.28	1.1	0.77	1.18	0.71	NA	1.33	1.3	1.06	1.32	1.09	1.48	1.27
A144	1.28	1.34	1.19	NA	0.78	1.07	0.92	1.21	1.32	1.33	0.87	1.08	1.91	1.17	0.98	NA	1.16	0.91	1.05	1.13	1.29	1.16	0.99	1.07	1.04	0.99	1.17	1.43	0.81	1.2	1.09	NA	0.99	1.28	1.12	1.01	NA	0.69	0.9	0.64	0.74	0.72	0.88	0.9	0.87	0.79	0.78	0.87	0.76
A145	0.86	0.77	1.05	0.94	0.83	0.82	0.95	0.87	0.76	0.98	0.81	0.76	1.21	0.94	0.86	1.11	0.96	0.93	0.87	0.77	0.9	0.83	0.72	1.02	1.1	0.99	1.08	0.97	1.04	0.75	0.8	0.95	0.82	0.9	0.92	0.76	0.96	1.11	0.99	1.17	1.3	1.36	1.19	1.5	1.31	1.37	1.39	1.08	1.27
A146	1.06	0.96	0.86	1.77	0.99	1.04	1.04	1.05	0.96	0.75	1.03	0.91	1.44	1.08	0.94	1.14	0.92	0.99	0.85	1.14	0.82	1	0.68	0.96	1.25	1.36	1.09	0.74	1.15	0.77	0.94	1.08	0.91	0.93	0.96	1.2	0.89	0.91	0.89	0.95	0.9	1.06	0.91	1	0.89	1.39	0.93	0.95	0.92
A147	0.99	1.07	1.29	0.92	0.84	0.9	1.02	1.03	1.15	1.3	1.01	0.98	1.18	0.93	0.94	0.96	1.33	1.06	0.96	1.29	1.14	0.97	0.94	1.1	1.23	1.31	1.03	1.31	1.55	0.95	1.06	1.17	0.82	0.9	0.95	0.8	0.74	0.87	0.83	0.82	0.75	0.9	0.78	0.98	0.76	0.76	0.72	0.73	1.01
A148	1.06	0.96	0.86	1.77	0.99	1.04	1.04	1.04	0.96	0.75	1.03	0.91	1.42	1.08	0.94	1.14	0.92	0.99	0.85	1.14	0.82	1	0.68	0.96	1.25	1.36	1.09	0.74	1.15	0.77	0.94	1.08	0.91	0.93	0.96	1.2	0.89	0.91	0.89	0.95	0.9	1.06	0.91	1	0.89	1.39	0.92	0.95	0.92
A149	1.21	1.36	1.19	NA	1.13	1.07	1	1.09	1.31	1.33	0.88	1.08	1.52	1.18	0.98	NA	1.33	0.93	1.05	1.13	1.26	1.16	0.99	0.91	1.04	1.2	1.15	1.41	0.81	1.13	1.09	NA	0.99	1.28	1.16	1.02	NA	0.59	0.89	0.64	0.76	0.72	0.82	0.9	0.88	0.79	0.72	0.87	0.82
A150	0.8	1.06	0.83	0.65	0.88	0.95	0.79	1.02	1.03	0.93	0.98	1.13	1.05	0.9	0.82	0.54	0.87	0.99	1.15	1.04	0.97	1.09	0.94	0.84	0.95	0.93	0.78	0.92	1.05	1.09	0.92	0.7	0.93	1.2	0.99	0.77	1.08	1.66	1.08	1.17	1.07	1.09	1.1	1.13	1.13	1.16	1.15	1.14	1.13
A151	0.82	1.02	0.98	1.49	1.04	1.05	0.91	1.13	0.95	0.93	0.91	1.02	1.2	0.99	0.98	1.4	1.1	1.06	0.83	0.91	0.96	1.1	0.99	0.93	1.26	1.14	0.98	1.05	1.19	1.03	1.05	1.1	1.04	1.06	0.97	1.2	1.41	1.02	0.92	0.88	0.94	0.91	0.84	0.83	0.9	1.15	0.9	0.9	0.92
A152	0.83	1.05	1.06	1.32	1.15	0.99	0.87	0.84	1.05	1.14	1.1	0.97	1.02	1.11	0.92	1.54	1.25	0.89	1.26	1.03	1.3	1.09	1.01	1.06	1.49	0.85	0.95	1.16	1.48	0.99	0.96	1.13	0.98	1.04	1.05	0.98	1.1	0.81	0.79	0.87	0.87	1.03	0.87	0.94	0.79	0.88	0.86	0.86	0.82
A153	0.87	0.69	1.11	1.74	1.32	0.92	0.95	0.72	0.97	1.09	0.95	1.08	1.56	0.97	0.86	0.99	1.03	0.85	0.77	0.86	0.83	0.93	0.94	1.08	2.07	1.52	0.93	0.94	1.33	1.13	1.19	1.05	0.83	1.08	1.15	1.02	0.77	0.77	1.04	1.07	1.02	0.86	0.91	0.78	0.92	1.13	0.87	0.63	1
A154	0.82	1.02	0.98	1.49	1.04	1.05	0.91	1.13	0.95	0.93	0.91	1.02	1.2	0.99	0.98	1.4	1.1	1.06	0.83	0.91	0.96	1.1	0.99	0.93	1.26	1.14	0.98	1.05	1.19	1.03	1.05	1.1	1.04	1.06	0.97	1.2	1.41	1.02	0.92	0.88	0.94	0.91	0.84	0.83	0.9	1.15	0.9	0.9	0.92
A155	1.01	1	0.9	1.36	0.98	1.01	0.92	1	0.99	0.91	0.95	0.94	1.35	0.98	0.87	1.07	1.04	1	1.16	0.98	0.96	1	0.85	0.95	1.24	1.55	1	0.99	1.24	0.91	1.03	0.97	1	0.96	0.97	0.89	1.08	1.02	0.91	0.9	0.96	0.87	1.05	1.07	1.09	1.05	1.06	1.07	1.14
A156	0.86	1.19	0.83	1.68	1.34	0.93	1.07	0.92	1.05	1.03	0.96	0.88	1.37	0.92	0.84	1.54	1	0.94	1.02	0.94	0.98	0.9	1.02	0.84	1.35	1.17	0.87	1.01	1.63	0.98	0.7	1.05	1.06	1.02	0.93	0.82	1.16	0.94	1	0.96	0.99	0.94	1.07	0.97	1.14	1.18	0.97	0.92	0.92
A157	0.82	1.06	1.03	NA	NA	2.12	1.07	1.27	0.97	0.79	1.28	1.17	1.58	0.95	1.03	NA	1.03	NA	2.57	1.04	0.96	1.3	1.66	1.04	1.42	1.06	0.85	0.91	1.4	0.95	0.87	NA	1.62	0.99	0.98	0.86	NA	NA	1.07	1.6	0.88	0.97	1.02	0.78	0.9	1.09	1.05	0.88	NA
A158	0.88	1	1.08	1.42	1.12	1.16	1.09	0.9	1.08	0.89	0.93	0.97	1.08	1.08	1.08	1.63	0.9	1.03	1.04	1.08	0.98	0.87	0.84	1.04	1.46	1.22	1.13	1.11	1.51	1.08	1.01	1.01	0.91	0.99	0.86	0.84	0.97	1	0.83	0.81	0.91	1.05	0.88	1.04	0.93	1.13	0.87	0.88	0.95
A159	0.97	0.86	0.98	1.57	1.17	0.85	0.89	0.98	1.1	0.98	0.92	1.07	1.27	1.03	1.2	2.02	0.98	0.99	1.24	1.13	0.83	0.99	1.18	0.9	1.38	1.06	0.99	1.07	1.55	0.97	0.96	1.09	0.93	0.87	0.97	0.93	1.18	1.01	0.89	0.87	1.12	1.14	0.95	1	0.83	1.07	0.91	1	0.93
A160	0.8	1.06	0.83	0.65	0.88	0.8	0.81	0.87	0.91	0.91	0.8	1.2	0.7	0.9	0.82	0.54	0.9	0.99	1.09	1.04	0.96	0.87	0.86	0.75	0.85	0.86	0.78	0.77	1.05	1.12	0.92	0.7	0.88	1.2	0.99	0.76	1.08	1.66	1.14	1.18	1.07	1.09	1.05	1.14	1.13	1.23	1.07	1.1	1.13
A161	1.38	1.12	1.17	0.99	1.12	1.19	1.1	1.16	1.1	0.93	0.92	0.89	0.95	0.85	1.02	1.61	0.84	1.29	0.68	0.95	1.03	0.85	0.89	0.98	1.13	0.62	1.34	1.14	0.45	0.87	0.64	1.29	1.02	1.32	0.96	1.03	0.89	1.37	0.97	1.19	0.85	0.94	1.1	1.04	1.09	1.02	0.92	1.19	1.13
A162	0.83	1.05	1.06	1.32	1.15	0.99	0.87	0.84	1.05	1.14	1.1	0.97	1.02	1.11	0.92	1.54	1.25	0.89	1.26	1.03	1.3	1.09	1.01	1.06	1.49	0.85	0.95	1.16	1.48	0.99	0.96	1.13	0.98	1.04	1.05	0.98	1.1	0.81	0.79	0.87	0.87	1.03	0.87	0.94	0.79	0.88	0.86	0.86	0.82
A163	0.97	0.86	0.98	1.57	1.17	0.85	0.89	0.98	1.1	0.98	0.92	1.07	1.27	1.03	1.2	2.02	0.98	0.99	1.24	1.13	0.83	0.99	1.18	0.9	1.38	1.06	0.99	1.07	1.55	0.97	0.96	1.09	0.93	0.87	0.97	0.93	1.18	1.01	0.89	0.87	1.12	1.14	0.95	1	0.83	1.07	0.91	1	0.93
A164	1.02	1.14	1.1	1.41	1.08	0.97	0.94	1.03	1.14	1.1	1.01	1.1	1.13	1.09	1.05	1.05	1.1	1.11	0.99	1.1	1.12	1.08	1.04	0.91	1.41	1.18	0.97	1.05	1.41	1.02	0.94	1	1.11	1.17	1.05	1.14	0.99	1.03	0.93	0.94	0.94	0.92	0.89	0.95	0.95	1.07	0.86	0.96	1.05
A165	0.82	1.02	0.98	1.49	1.04	1.05	0.91	1.13	0.95	0.93	0.91	1.02	1.2	0.99	0.98	1.4	1.1	1.06	0.83	0.91	0.96	1.1	0.99	0.93	1.26	1.14	0.98	1.05	1.19	1.03	1.05	1.1	1.04	1.06	0.97	1.2	1.41	1.02	0.92	0.88	0.94	0.91	0.84	0.83	0.9	1.15	0.9	0.9	0.92
A166	1.46	0.93	1.05	0.76	0.93	0.99	0.8	0.89	0.84	1.02	0.87	0.59	1.04	1.14	1.13	0.9	1.03	0.66	1.13	0.58	1.08	0.74	0.94	1.14	0.86	0.84	1.36	1.08	1.62	0.98	1.06	1.03	0.93	0.82	1.24	0.81	1.15	0.99	0.89	1.02	1.32	1.06	1.2	0.96	0.99	0.97	0.95	1.16	1.11
A167	1.06	1.08	1.11	0.8	0.9	1.07	0.95	1.04	1.11	1.12	0.95	1.04	0.9	0.95	1.01	0.95	1.05	1.09	0.91	1.03	0.9	0.94	0.99	0.9	0.82	0.8	0.96	1.02	1	1	1.05	1.11	0.92	1.17	1.01	1.02	0.84	1.03	0.9	0.83	0.93	0.99	0.9	1.03	0.92	0.74	0.96	0.98	1.06
A168	1.46	0.93	1.05	0.76	0.93	0.99	0.8	0.89	0.84	1.02	0.87	0.59	1.04	1.14	1.13	0.9	1.03	0.66	1.13	0.58	1.08	0.74	0.94	1.14	0.86	0.84	1.36	1.08	1.62	0.98	1.06	1.03	0.93	0.82	1.24	0.81	1.15	0.99	0.89	1.02	1.32	1.06	1.2	0.96	0.99	0.97	0.95	1.16	1.11
A169	0.78	0.93	1.09	0.26	1.49	0.88	0.93	0.91	0.98	1.05	1.02	0.81	1.66	0.83	1.01	0.91	1.02	1	0.97	1.07	0.94	0.99	0.88	1.17	0.56	1.06	0.87	1.02	0.56	0.8	1.2	0.83	0.86	0.91	0.99	0.98	0.96	1.1	0.88	0.88	1.38	1.11	1.08	0.95	1.15	1.14	1.01	1	1.2
A170	1.09	0.97	1.05	1.13	0.89	0.92	1.03	1.11	1.01	1.11	1.11	1.03	0.96	1.04	1.11	0.9	1.13	1.01	1.02	1.08	1.04	1	0.9	0.81	0.98	0.74	0.88	1.01	0.85	0.88	0.98	1.07	0.89	1.06	1.03	0.91	1.09	1.06	1.05	1.05	1.03	1.09	1.12	1	1.03	0.94	1.1	1.21	1.14
A171	1.01	0.99	1.06	1.39	1.11	1.07	1.1	1.27	1.06	0.95	0.97	0.94	1.12	1.03	1.1	1.18	1.07	1	1.08	1.04	0.95	0.87	0.91	1.29	1.3	1.07	1.01	1.02	1.58	0.99	0.92	0.93	1.05	1.04	1.2	0.78	0.94	0.96	1	1.14	1.23	0.94	1.21	1.01	1.04	1.2	0.88	0.81	0.96
A172	0.93	0.91	0.94	1.08	0.85	0.98	0.99	0.9	0.98	1	1.12	1	1.09	1.08	1.2	0.95	1.01	0.95	0.75	1.09	1.01	1.13	0.97	0.86	1.34	1.12	1.1	1	1.47	0.92	0.99	1.03	1.04	0.96	0.92	1.02	0.91	0.85	0.88	1	0.95	1	0.98	1.03	0.85	0.97	0.87	0.84	1.03
A173	1.06	1.08	1.11	0.8	0.9	1.07	0.95	1.04	1.11	1.12	0.95	1.04	0.9	0.95	1.01	0.95	1.05	1.09	0.91	1.03	0.9	0.94	0.99	0.9	0.82	0.8	0.96	1.02	1	1	1.05	1.11	0.92	1.17	1.01	1.02	0.84	1.03	0.9	0.83	0.93	0.99	0.9	1.03	0.92	0.74	0.96	0.98	1.06
A174	1.02	1.15	1.17	1.25	1.13	1.01	0.93	0.83	1.16	1.13	1.08	0.91	1.13	1.22	0.99	0.98	1.27	1.03	0.92	0.99	1.37	1.24	1.1	1.03	1.7	0.95	1.11	1.43	1.36	1.04	0.98	1.17	1	1.06	1.21	1.13	1.05	0.92	0.77	0.82	0.92	1.06	0.82	0.96	0.82	0.89	0.99	0.75	0.84
A175	0.92	0.97	1.05	0.87	0.96	1	1.21	0.9	0.95	1.07	0.78	0.89	1.42	0.89	1.02	1.13	1.01	1.01	1.23	0.98	0.97	0.9	1	1.21	1.05	1.12	1.07	1.16	0.9	0.96	0.96	0.99	0.87	0.93	0.96	0.76	0.83	0.91	0.88	0.81	0.95	0.85	1.1	1.07	0.98	0.92	1.12	0.95	0.89
A176	1.02	1.16	1.03	0.88	0.99	1.2	1.28	1.01	0.97	1.09	0.83	1.01	1.16	0.94	1.12	1.24	1.16	1.06	0.97	1.11	1.1	0.95	1.05	1.27	1.17	1.12	1.28	1.11	1.54	0.91	1.17	1.25	0.98	0.71	1.16	0.87	0.83	0.65	0.97	0.85	1.06	0.98	0.84	0.97	0.88	0.8	0.99	0.49	0.68
A177	1.46	1.14	NA	0.85	NA	1.38	1.35	1.04	1.24	1.21	1.36	1.06	0.97	1.56	NA	0.62	1.49	NA	1.49	1.26	1.29	1.19	1.02	1.09	1.03	0.75	1.93	1.53	NA	1.14	NA	0.89	1.15	1.23	1.72	1.14	0.83	NA	0.83	0.94	1.57	NA	0.72	0.88	0.99	0.98	0.88	0.9	NA
A178	0.88	1.1	0.95	1.34	1.41	0.93	0.93	1.05	0.78	0.99	0.88	0.98	1.17	0.69	1.02	1.47	1.13	1.16	1.23	1	1.15	1.02	0.92	0.97	1.35	1.44	0.83	0.96	1.52	0.92	1.04	1.01	0.94	1.18	1	0.9	1.1	1.06	1	1.01	0.96	1.01	0.96	1	1	1.08	0.9	1.02	0.99
A179	0.91	0.97	0.89	1.06	1.17	1.13	1.18	0.87	0.96	0.91	1.12	1.23	0.95	1.07	1.19	0.99	0.94	0.88	0.82	1.13	0.92	1.1	1.09	1.22	1.11	1.25	1.2	0.94	1.41	1.25	1.01	1.09	0.98	1.01	1.05	0.99	0.74	0.77	0.66	0.68	0.78	0.92	1.02	0.86	0.86	0.85	0.93	1	1.05
A180	0.79	0.69	0.8	0.91	0.9	0.71	0.78	0.74	0.74	0.75	0.74	0.74	0.66	0.9	0.97	0.94	0.81	0.85	0.85	0.93	0.95	0.94	0.75	0.91	1.11	1.1	1.1	0.94	0.79	0.89	0.87	1.08	1.35	0.98	0.88	0.88	1.35	0.94	0.86	0.88	1.06	1.31	1.32	1.15	0.88	1.02	0.91	1.01	0.85
A181	0.79	0.88	1.24	1.31	0.93	0.79	0.84	0.87	0.86	0.84	1.26	1.04	0.83	0.84	1.48	0.79	0.95	1.12	0.33	1	0.98	0.9	0.92	1.33	1.27	0.84	0.85	0.82	0.45	0.85	0.98	0.86	1.04	0.9	1.06	0.87	1.1	1.12	1.14	0.78	0.87	1.31	1.3	1.04	0.99	1.31	0.94	0.91	1.08
A182	1.28	1.05	1.17	0.46	1.08	1.19	1.1	0.89	1.16	0.93	0.76	0.89	0.68	0.74	1.02	0.99	0.83	1.17	0.68	0.95	1.1	0.8	0.89	1.02	1.13	0.61	1.18	1.14	0.45	0.88	0.64	1.07	1.02	1.33	1.09	1.06	1.2	1.39	0.97	1.19	0.77	0.94	1.1	1.04	1.15	1.02	0.94	1.27	1.24
A183	0.95	1.01	0.87	1.05	0.98	0.87	0.85	1.06	1.01	0.82	0.98	1.06	1.16	0.97	1.1	0.99	0.83	0.98	1.06	0.98	0.85	0.85	1.11	0.87	0.76	0.79	0.93	0.86	1.14	1.1	0.82	0.82	1.02	0.93	1.01	1.06	1.14	1.04	0.95	0.97	1.03	1	1.12	1	0.97	1.1	0.87	0.93	0.97
A184	1.46	0.8	1.7	0.97	1.04	0.99	0.84	1.13	0.7	1.88	0.59	1.19	1.44	0.86	1.12	0.88	2.13	0.66	1.34	0.75	1.69	0.77	1.25	0.9	0.84	1.53	1.08	2.05	0.94	1.21	0.97	0.74	1.05	0.83	1.02	0.83	1.02	0.55	0.75	1.44	1.09	0.69	0.95	0.79	0.91	0.86	1.07	0.59	0.59
A185	0.88	0.68	1.08	1.77	1.34	0.95	0.96	0.72	0.95	1.06	0.94	1.06	1.55	0.95	0.87	1.15	1.03	0.91	0.85	0.84	0.81	0.93	0.94	1.06	1.93	1.47	1.01	0.93	1.34	1.13	1.16	1.06	0.84	1.05	1.14	1.01	0.77	0.77	1.04	1.1	1	0.86	0.91	0.79	0.92	1.12	0.83	0.66	1
A186	1.44	1.19	1.17	0.99	1.12	1.4	1.1	1.16	1.05	0.93	0.99	0.92	0.95	1.07	1.02	1.61	0.84	1.29	0.69	0.97	0.97	0.85	0.89	1.02	1.13	0.62	1.43	1.13	0.45	0.88	0.64	1.29	1.06	1.33	1.09	1.03	0.89	1.37	0.97	1.14	0.92	0.94	1.1	1.04	1.04	0.89	0.92	1.19	1.13
A187	0.88	0.68	1.08	1.77	1.34	0.95	0.96	0.72	0.95	1.06	0.94	1.06	1.55	0.95	0.87	1.15	1.03	0.91	0.85	0.84	0.81	0.93	0.94	1.06	1.93	1.47	1.01	0.93	1.34	1.13	1.16	1.06	0.84	1.05	1.14	1.01	0.77	0.77	1.04	1.1	1	0.86	0.91	0.79	0.92	1.12	0.83	0.66	1
A188	0.72	0.89	1.12	1.65	1.22	0.97	0.91	0.71	1.06	1.41	1.08	0.92	0.81	1.07	1.24	1.42	1.16	0.97	0.89	1.04	1.17	1.07	0.76	1.06	1.47	0.8	0.89	1.16	1.79	0.99	0.89	1.02	0.97	1.01	0.97	1.06	1.07	0.9	0.82	0.79	1.02	1.18	0.84	0.6	0.69	1.07	0.77	0.79	0.74
A189	1.07	1.01	1.09	1.28	0.94	1	0.95	1.04	1.04	1.1	0.99	0.96	1.18	1.04	1.11	1.21	1.09	1.09	1.13	0.98	1.08	0.94	1.09	1.02	1.11	1.15	1.15	0.99	1.41	0.96	1.05	1.01	0.9	1.02	0.98	0.85	1.02	0.98	0.82	0.97	0.85	0.93	0.96	0.98	1.06	0.93	0.9	1.11	1.15
A190	0.6	0.53	0.77	0.68	0.61	0.68	0.73	0.74	0.56	0.81	0.73	0.57	0.78	0.68	0.42	0.88	0.84	0.6	0.69	0.58	0.84	0.68	0.61	0.82	0.71	0.81	0.73	0.79	0.68	0.65	0.49	0.69	0.76	0.59	0.55	0.82	1.02	1.13	0.92	1.42	0.94	1.18	1.28	1.69	1.34	1.72	1.66	1.3	1.21
A191	1.38	1.12	1.17	0.99	1.12	1.02	1.1	1.16	1.05	0.93	0.92	0.89	0.95	0.85	1.02	1.61	0.84	1.29	0.66	0.95	1.03	0.85	0.89	0.98	1.13	0.62	1.34	1.13	0.45	0.88	0.64	1.29	0.98	1.32	0.96	1.03	0.89	1.37	0.97	1.25	0.85	0.94	1.1	1.04	1.09	1.02	0.92	1.19	1.13
A192	1.01	0.99	1.06	1.39	1.11	1.07	1.08	1.27	1.06	0.95	0.97	0.94	1.12	1.03	1.1	1.18	1.06	1	1.08	1.04	0.95	0.87	0.91	1.29	1.3	1.01	1.01	1.02	1.58	0.99	0.92	0.93	1.05	1.04	1.2	0.78	0.94	0.96	1	1.14	1.23	0.94	1.21	1.01	1.04	1.2	0.88	0.76	0.96
A193	0.74	1.72	1.23	1.02	1.58	1.11	0.98	1.1	0.95	0.95	0.98	0.78	1.58	1.02	1.11	1.08	1.04	0.94	0.88	0.98	0.94	0.75	0.75	1.05	0.99	1.36	1.07	1.02	3.07	1.02	0.86	1.03	0.65	1.22	1.32	0.72	1.65	1.17	1.1	0.65	0.87	0.95	0.7	0.9	1.28	0.67	0.88	1.09	0.65
A194	0.97	0.86	1.02	1.57	1.17	0.94	1.01	1.13	1.07	1.03	0.95	1.07	1.27	1.03	1.18	2.02	1.16	0.99	1.29	1.13	0.83	1.05	1.71	0.9	1.34	0.84	0.99	1.1	0.93	0.93	1.11	1.09	0.93	0.87	0.97	0.93	1.18	0.97	0.9	0.87	1.12	1.15	0.99	1.15	0.83	1.07	0.89	1.03	0.89
A195	NA	1.05	NA	NA	1.35	0.79	0.79	0.99	0.94	0.94	0.95	0.98	0.93	NA	NA	NA	0.99	0.82	1.04	0.96	0.91	0.83	1.17	0.9	1.73	1	NA	0.93	NA	1.1	NA	NA	0.9	0.99	NA	0.87	NA	0.7	0.94	1.21	NA	NA	1.18	1.03	1.07	1.31	1.02	1.12	1.03
A196	1.16	1.05	0.93	1.92	1.12	0.93	1.01	1.05	NA	0.84	1.02	0.98	1.48	1.13	0.98	1.2	0.99	0.96	1.14	0.88	1.03	1.12	1.01	1.05	1.29	1.3	1.19	NA	1.45	NA	0.97	1.1	1.06	0.98	1.13	0.98	0.95	0.85	0.92	0.92	1.07	0.84	0.93	1	1.07	1.07	1.04	0.95	0.73
A197	1.01	1.17	1.22	1.08	1.05	1.07	1.02	0.97	1.11	1.13	1.08	1.06	1.12	1.02	1.14	0.98	1.02	1.01	0.96	1.07	1.05	1.08	0.93	1.06	1.09	0.91	1.02	1	1.16	1.04	0.81	1.05	1.22	1.05	1.14	0.93	0.94	0.95	1	0.86	0.81	0.99	1.03	0.85	0.98	1.06	0.82	0.87	0.88
A198	1.07	1.01	1.09	1.28	0.94	1	0.95	1.04	1.04	1.1	0.99	0.96	1.18	1.04	1.11	1.21	1.09	1.09	1.13	0.98	1.08	0.94	1.09	1.02	1.11	1.15	1.15	0.99	1.41	0.96	1.05	1.01	0.9	1.02	0.98	0.85	1.02	0.98	0.82	0.97	0.85	0.93	0.96	0.98	1.06	0.93	0.9	1.11	1.15
A199	1.01	1.11	1.16	NA	0.91	0.95	0.82	1.17	0.98	1.11	0.81	1.03	1.02	0.92	0.98	NA	1.01	0.9	1.06	0.91	0.91	0.83	1.1	0.92	1.37	1.16	1.02	0.92	1.13	1.26	0.64	NA	0.88	1.04	1.09	0.92	NA	0.89	1.01	0.96	1.15	0.89	1.03	1.05	1.19	1.31	0.9	0.93	1.1
A200	0.97	0.86	1.02	1.57	1.17	0.94	1.01	1.13	1.07	1.03	0.95	1.07	1.27	1.03	1.18	2.02	1.16	0.99	1.29	1.13	0.83	1.05	1.71	0.9	1.34	0.84	0.99	1.1	0.93	0.93	1.11	1.09	0.93	0.87	0.97	0.93	1.18	0.97	0.9	0.87	1.12	1.15	0.99	1.15	0.83	1.07	0.89	1.03	0.89
A201	1.08	1.27	1.17	1.23	0.9	1.08	1.05	0.97	1.17	1.11	0.99	0.8	0.98	0.98	1.07	0.96	1.1	1.16	1.46	0.85	1.17	0.96	0.93	1	1.02	1.22	1.07	1.2	1.78	1.18	1.03	0.99	1.02	1.27	1.05	0.94	1.09	1.21	0.96	0.95	1.17	0.95	1.06	0.91	0.88	0.73	0.83	0.92	1.04
A202	0.91	1.17	0.97	1.3	1.25	1.12	0.98	0.84	0.92	1.03	1.23	1.17	0.88	1.12	1.28	1.33	1.08	1.21	1.1	1.06	1.02	1.01	0.99	0.97	1.27	1.16	0.9	0.94	1.86	0.99	1.23	0.88	1.12	1.2	1.07	0.95	1.08	1.08	1.08	0.98	0.97	1.12	1.06	0.96	0.95	1.01	0.94	1	1.24
A203	0.96	1	1.16	1.09	0.78	1	0.91	0.75	1.15	1.07	0.85	0.72	1.2	1.08	0.79	1.24	1.12	1.03	0.93	1.04	0.92	0.74	0.77	1.18	1.32	1.01	1.09	0.99	1.04	0.85	0.92	0.88	0.98	1.08	1.08	0.86	1.09	1.12	1.06	0.93	1.21	0.91	0.99	0.92	0.98	1.16	0.9	1.08	1.09
A204	0.8	0.69	0.8	0.91	0.83	0.71	0.78	0.74	0.74	0.75	0.74	0.74	0.66	0.9	0.97	0.94	0.81	0.82	0.85	0.93	0.95	0.94	0.75	0.91	1.11	1.1	1.07	0.94	0.79	0.89	0.87	1.08	1.35	0.98	0.89	0.88	1.35	0.92	0.86	0.88	1.07	1.31	1.32	1.15	0.88	1.02	0.91	1.01	0.83
A205	0.8	1.76	1.23	1.01	1.55	1.13	0.98	1.1	0.95	0.95	0.98	0.79	1.54	1.06	1.16	1.03	1.04	1.01	0.88	0.99	0.98	0.76	0.77	1.04	0.98	1.33	1.12	1.03	2.61	1.06	0.86	1.04	0.66	1.23	1.31	0.72	1.65	1.18	1.1	0.72	0.88	0.97	0.71	0.91	1.3	0.65	0.89	1.1	0.69
A206	0.92	1.18	0.99	1.27	0.98	1.09	0.99	0.96	0.95	0.83	0.95	1.09	1.3	0.95	1.08	1.13	0.94	1.26	1.19	0.94	1.05	1.05	1.05	1.16	1.38	1.22	1.29	1	1.26	1.24	0.95	0.9	1.27	0.97	0.98	0.91	0.83	0.89	0.81	0.98	1.26	1.02	1.18	1.04	1.09	1.04	1.08	0.82	0.97
A207	0.92	1.03	1.03	1.3	0.99	0.99	1.06	1	1.15	0.94	0.91	0.97	0.95	0.99	1	1.5	0.95	0.92	0.94	0.94	0.96	1.02	0.93	1.03	1.05	0.78	1.04	1.25	1.29	0.95	0.93	1.03	1.06	0.99	1.11	0.97	1.13	0.94	0.9	1.04	0.98	1.22	1.03	1.03	1.03	0.89	0.9	0.95	0.7
A208	NA	1.06	NA	NA	0.78	1.18	0.99	1.01	1	1.06	1.12	0.88	1.08	NA	NA	NA	1.11	1.34	1.2	1.12	1.24	0.94	0.76	1.07	0.99	1	NA	1.04	NA	0.93	NA	NA	0.99	1.07	NA	1.2	NA	1.98	1.17	1.39	NA	NA	0.99	1.08	1.18	1.02	1.28	1.42	1.09
A209	1.19	1.2	NA	NA	NA	0.94	1.01	1.15	NA	0.84	1.02	1.06	1.48	0.99	NA	NA	0.99	NA	0.77	0.99	1.05	1.16	1.01	1.05	1.29	1.3	1.32	NA	NA	NA	NA	NA	0.99	0.99	1.17	0.93	NA	NA	0.92	0.92	1.3	NA	0.93	1	1.09	1.03	1.04	0.95	NA
A210	0.96	1	1.16	1.09	0.78	1	0.91	0.75	1.15	1.07	0.85	0.72	1.2	1.08	0.79	1.24	1.12	1.03	0.93	1.04	0.92	0.74	0.77	1.18	1.32	1.01	1.09	0.99	1.04	0.85	0.92	0.88	0.98	1.08	1.08	0.86	1.09	1.12	1.06	0.93	1.21	0.91	0.99	0.92	0.98	1.16	0.9	1.08	1.09
A211	0.84	0.58	0.94	1.04	0.9	0.92	0.95	0.82	0.86	0.94	0.84	1	1.03	0.84	0.9	1.06	0.99	0.89	0.88	0.93	1.01	0.82	0.95	0.96	0.93	1.05	0.98	0.97	1.27	0.93	0.86	0.93	1.04	0.92	0.96	0.96	1.08	1.22	1.14	1.21	1.15	1.07	1.25	1.26	1.24	1.19	1.07	1.18	1.13
A212	0.95	1	0.87	1.05	0.98	0.84	0.85	1.04	1.07	0.91	0.99	1.12	1.21	0.98	1.1	0.9	0.83	0.98	0.85	0.98	0.85	0.86	1.14	0.87	1.12	0.79	0.92	0.86	1.12	1.13	0.83	0.84	1.02	0.9	0.93	1	1.14	1.04	0.99	0.95	1.03	1	1.14	1.05	0.99	1.15	0.85	0.93	0.96
A213	1.06	1.07	1.11	1.29	1.21	0.98	1.08	1.08	0.96	1.02	0.88	1.1	1.25	0.77	0.95	1.16	1.01	1.05	1.18	1.12	1.25	0.91	0.92	0.97	1.25	1.12	0.93	1.02	1.3	0.97	0.99	1.03	0.89	1.43	1.03	0.95	1.19	1.11	1.06	1.03	1.02	1.12	1.03	1.05	1.17	0.99	1.04	0.97	0.95
A214	1	1.03	0.97	0.41	0.84	0.96	0.96	0.94	1.23	0.91	0.98	0.94	0.33	0.95	0.86	0.41	0.91	1.03	0.48	1.03	0.85	0.86	0.8	0.89	0.5	0.39	0.98	0.84	0.62	0.84	0.93	1	0.9	0.99	0.88	0.95	0.8	1	0.82	0.94	0.91	0.93	1.07	1.07	1.02	0.98	1.15	1.18	1.28
A215	0.96	1	1.16	1.09	0.78	1	0.91	0.75	1.15	1.07	0.85	0.72	1.2	1.08	0.79	1.24	1.12	1.03	0.93	1.04	0.92	0.74	0.77	1.18	1.32	1.01	1.09	0.99	1.04	0.85	0.92	0.88	0.98	1.08	1.08	0.86	1.09	1.12	1.06	0.93	1.21	0.91	0.99	0.92	0.98	1.16	0.9	1.08	1.09
A216	1.08	1.27	1.17	1.23	0.9	1.08	1.05	0.97	1.17	1.11	0.99	0.8	0.98	0.98	1.07	0.96	1.1	1.16	1.46	0.85	1.17	0.96	0.93	1	1.02	1.22	1.07	1.2	1.78	1.18	1.03	0.99	1.02	1.27	1.05	0.94	1.09	1.21	0.96	0.95	1.17	0.95	1.06	0.91	0.88	0.73	0.83	0.92	1.04
A217	1.08	1.27	1.17	1.23	0.9	1.08	1.05	0.97	1.17	1.11	0.99	0.8	0.98	0.98	1.07	0.96	1.1	1.16	1.46	0.85	1.17	0.96	0.93	1	1.02	1.22	1.07	1.2	1.78	1.18	1.03	0.99	1.02	1.27	1.05	0.94	1.09	1.21	0.96	0.95	1.17	0.95	1.06	0.91	0.88	0.73	0.83	0.92	1.04
A219	0.96	1	1.16	1.09	0.78	1	0.91	0.75	1.15	1.07	0.85	0.72	1.2	1.08	0.79	1.24	1.12	1.03	0.93	1.04	0.92	0.74	0.77	1.18	1.32	1.01	1.09	0.99	1.04	0.85	0.92	0.88	0.98	1.08	1.08	0.86	1.09	1.12	1.06	0.93	1.21	0.91	0.99	0.92	0.98	1.16	0.9	1.08	1.09
A220	0.92	1.03	1.03	1.3	0.99	0.99	1.06	1	1.15	0.94	0.91	0.97	0.95	0.99	1	1.5	0.95	0.92	0.94	0.94	0.96	1.02	0.93	1.03	1.05	0.78	1.04	1.25	1.29	0.95	0.93	1.03	1.06	0.99	1.11	0.97	1.13	0.94	0.9	1.04	0.98	1.22	1.03	1.03	1.03	0.89	0.9	0.95	0.7
A221	1.08	1.27	1.17	1.23	0.9	1.08	1.05	0.97	1.17	1.11	0.99	0.8	0.98	0.98	1.07	0.96	1.1	1.16	1.46	0.85	1.17	0.96	0.93	1	1.02	1.22	1.07	1.2	1.78	1.18	1.03	0.99	1.02	1.27	1.05	0.94	1.09	1.21	0.96	0.95	1.17	0.95	1.06	0.91	0.88	0.73	0.83	0.92	1.04
A222	NA	0.99	0.81	1.28	NA	1.05	0.89	1.09	1.08	1.14	1.1	0.99	1.16	NA	0.98	1.2	1.03	NA	0.75	0.87	0.96	1.35	1.13	1.34	1.35	1.12	NA	1.13	0.71	1.23	0.9	1.14	1.13	1	NA	1.11	1.11	NA	0.97	1.03	NA	1.09	0.94	1.07	0.85	1.07	0.93	0.78	NA
A223	0.89	1.09	0.8	1.02	0.92	1.09	0.85	1.03	1.18	1.02	1.08	0.95	1.27	1.01	0.94	0.69	1.07	1.27	0.94	1.09	1.07	1.14	0.96	1.11	1.45	1.09	0.88	1.16	0.97	1.14	1.07	0.84	1.08	0.98	1.02	1.17	1.21	1.09	1.04	1.06	0.93	1.29	1.1	1.08	1.17	1.09	1.16	1.16	1.15
A224	0.96	1	1.16	1.09	0.78	1	0.91	0.75	1.15	1.07	0.85	0.72	1.2	1.08	0.79	1.24	1.12	1.03	0.93	1.04	0.92	0.74	0.77	1.18	1.32	1.01	1.09	0.99	1.04	0.85	0.92	0.88	0.98	1.08	1.08	0.86	1.09	1.12	1.06	0.93	1.21	0.91	0.99	0.92	0.98	1.16	0.9	1.08	1.09
A225	1.05	1.12	1.17	1.88	1.6	1.14	0.97	0.97	1.08	1.1	1.05	1	1.24	0.94	1.15	2.16	1.02	1.11	1.59	1.13	1.07	1.05	1	0.96	1.26	1.29	0.98	1.15	1.46	1.1	1.07	1	0.97	1.1	0.95	1.02	1.01	0.95	1.07	1	1.02	1.01	0.82	1.1	0.98	0.98	1.01	0.78	1.24
A226	0.91	1.17	0.97	1.3	1.25	1.12	0.98	0.84	0.92	1.03	1.23	1.17	0.88	1.12	1.28	1.33	1.08	1.21	1.1	1.06	1.02	1.01	0.99	0.97	1.27	1.16	0.9	0.94	1.86	0.99	1.23	0.88	1.12	1.2	1.07	0.95	1.08	1.08	1.08	0.98	0.97	1.12	1.06	0.96	0.95	1.01	0.94	1	1.24
A227	0.92	1.03	1.03	1.3	0.99	0.99	1.06	1	1.15	0.94	0.91	0.97	0.95	0.99	1	1.5	0.95	0.92	0.94	0.94	0.96	1.02	0.93	1.03	1.05	0.78	1.04	1.25	1.29	0.95	0.93	1.03	1.06	0.99	1.11	0.97	1.13	0.94	0.9	1.04	0.98	1.22	1.03	1.03	1.03	0.89	0.9	0.95	0.7
A229	0.92	1.03	1.03	1.3	0.99	0.99	1.06	1	1.15	0.94	0.91	0.97	0.95	0.99	1	1.5	0.95	0.92	0.94	0.94	0.96	1.02	0.93	1.03	1.05	0.78	1.04	1.25	1.29	0.95	0.93	1.03	1.06	0.99	1.11	0.97	1.13	0.94	0.9	1.04	0.98	1.22	1.03	1.03	1.03	0.89	0.9	0.95	0.7
A230	0.92	1.05	1.03	1.3	0.99	0.99	1.06	1	1.17	0.94	0.91	0.97	0.95	0.99	1	1.5	0.95	0.92	0.94	0.94	0.94	1.02	0.93	1.03	1.05	0.78	1.04	1.28	1.29	0.99	0.93	1.03	1.06	0.9	1.11	0.97	1.13	0.94	0.9	1.04	0.98	1.22	1.03	1.03	1.02	0.89	0.9	0.95	0.7
A231	1.09	1.01	1.32	1.69	1.19	0.99	0.79	1.02	1.06	1.12	1.14	0.98	1.1	1.12	1.04	1.27	1.02	1.16	1.22	1.02	1.21	1.09	0.81	0.78	1.21	1.44	1.02	1.13	1.56	1.09	1.15	1.2	0.97	1.09	1.24	0.97	0.98	1	0.98	0.88	1.05	1.45	0.96	1.06	0.87	1.03	1	1	1
A233	0.86	0.99	1.08	1.26	1.14	1.16	0.8	0.9	1.07	1.04	1	1.09	1.23	1.11	1.08	1.46	0.79	1.29	1.04	1.08	0.94	0.92	1.05	1.15	1.73	1.32	1.05	1.19	1.51	1.09	1.01	1.06	0.91	0.96	0.83	0.82	1.06	1.01	0.89	0.81	0.81	1.05	0.97	1.03	0.91	1.04	0.92	0.93	1.11
A237	0.99	1.05	1.16	1.09	0.78	1.08	0.96	0.94	1.16	1.08	0.96	0.72	1.2	1.14	0.79	1.24	1.13	1.03	0.88	1.04	0.95	0.79	0.77	1.12	1.32	1.15	1.07	0.99	1.04	0.85	0.92	0.88	1.07	1.16	1.13	0.97	1.09	1.12	1.06	0.96	1.16	0.91	1.06	1.02	1.01	1.22	0.96	1.11	1.09
A238	NA	0.84	NA	NA	1.9	1.02	0.68	1.24	1.01	1.08	1.22	1.02	1.76	NA	NA	NA	0.99	1.29	1.1	0.89	0.92	1.07	1.25	1.45	1.42	1.47	NA	1.12	NA	0.95	NA	NA	1.15	0.85	NA	1.01	NA	0.78	0.78	0.79	NA	NA	0.98	0.94	0.79	1.12	0.9	0.61	0.86
A239	0.73	0.76	0.76	1.14	1.03	0.87	0.83	0.91	1.03	1.18	0.76	0.87	0.91	0.77	0.82	1.49	0.85	0.88	1.47	0.8	0.79	0.93	1.12	0.87	1.35	1.02	0.79	1.75	1.15	1.42	0.7	0.86	0.85	0.82	0.82	0.61	1.45	1.11	1.19	0.88	1.3	1.12	1.35	1.45	1.49	0.95	1.57	1.08	0.98
A242	NA	0.84	NA	NA	1.9	1.02	0.68	1.24	1.01	1.08	1.22	1.02	1.76	NA	NA	NA	0.99	1.29	1.1	0.89	0.92	1.07	1.25	1.45	1.42	1.47	NA	1.12	NA	0.95	NA	NA	1.15	0.85	NA	1.01	NA	0.78	0.78	0.79	NA	NA	0.98	0.94	0.79	1.12	0.9	0.61	0.86
A244	0.99	1.07	1.39	1.65	1.15	NA	0.96	1.21	1.26	NA	NA	1.28	2.11	1.2	1.39	1.63	1.14	0.91	NA	1.26	1.2	0.88	NA	NA	NA	1.6	1.31	1.35	1.68	1.1	1.23	1.13	NA	1	1.49	0.98	0.53	0.53	NA	NA	0.51	0.48	NA	NA	1.11	1.15	0.59	0.8	0.9
A245	0.69	0.64	0.75	0.62	0.59	0.59	0.64	0.74	0.77	0.75	0.82	0.65	0.77	0.88	0.76	0.83	0.71	0.72	0.86	0.66	0.7	0.81	0.64	0.79	0.65	0.58	0.62	0.72	0.56	0.86	0.67	0.63	0.77	0.6	0.66	0.8	1.47	1.15	1.32	1.31	1.23	1.38	1.55	1.95	1.62	1.57	1.56	1.09	0.88
A246	0.99	1.07	1.39	1.65	1.15	NA	0.96	1.21	1.26	NA	NA	1.28	2.11	1.2	1.39	1.63	1.14	0.91	NA	1.26	1.2	0.88	NA	NA	NA	1.6	1.31	1.35	1.68	1.1	1.23	1.13	NA	1	1.49	0.98	0.53	0.53	NA	NA	0.51	0.48	NA	NA	1.11	1.15	0.59	0.8	0.9
A252	0.91	0.96	1.2	1.81	1.09	1.07	1.12	1.22	1.55	1.07	1.06	1.06	1.31	1.24	1.13	1.53	1.36	0.95	1.35	1.11	0.93	1.28	1.27	1.22	2.41	1.51	0.99	1.25	1.01	1.15	0.97	0.97	1.03	1.05	1.11	0.88	0.95	1.29	0.88	0.79	0.87	0.83	0.77	0.97	0.73	0.78	0.72	0.98	0.87
A253	1.03	1.12	1.03	1.33	0.98	1.12	1.14	1.13	1.09	0.97	1.23	1.09	1.51	1.04	1.05	1.22	1.24	1.03	0.9	0.95	1.05	1.07	1.15	1.09	1.4	1.4	1.04	0.98	1.22	0.91	1.04	1.14	1.08	1.09	0.91	1.09	1.09	1.12	1.06	1.12	1.07	1.1	1.05	1.07	1.01	1.09	1.19	1.07	1.08
A254	0.87	1.21	0.87	1.52	1.12	0.98	1.36	0.91	1.1	1.25	1.21	1.07	1.52	1	0.92	1.69	1.28	1.09	0.84	0.94	1.05	0.85	1.1	1.22	1.62	1.68	0.9	0.97	1.63	1.01	0.81	1.06	1.2	0.99	0.94	0.84	1.2	0.92	0.95	1.01	0.99	1.08	1.07	0.82	1.2	1.89	0.88	0.61	0.96
A255	0.96	1	1.16	1.09	0.78	1	0.91	0.75	1.15	1.07	0.84	0.72	1.2	1.08	0.79	1.24	1.12	1.03	0.93	1.04	0.92	0.74	0.77	1.16	1.32	1.01	1.09	0.99	1.04	0.85	0.92	0.88	0.98	1.08	1.08	0.86	1.09	1.12	1.1	0.93	1.21	0.91	0.99	0.92	0.98	1.16	0.9	1.08	1.09
A256	NA	0.95	0.81	NA	NA	1.29	0.92	1.11	1.13	1.09	1.07	0.99	1.3	NA	0.98	NA	1.02	NA	0.58	0.87	0.92	1.35	1.26	1.38	1.35	1.12	NA	1.26	0.71	1.23	0.9	NA	1.35	0.99	NA	1.09	NA	NA	0.98	1.06	NA	1.09	1	1.07	0.83	1.07	0.95	0.97	NA
A257	0.91	0.96	1.2	1.81	1.09	1.07	1.12	1.22	1.55	1.07	1.06	1.06	1.31	1.24	1.13	1.53	1.36	0.95	1.35	1.11	0.93	1.28	1.27	1.22	2.41	1.51	0.99	1.25	1.01	1.15	0.97	0.97	1.03	1.05	1.11	0.88	0.95	1.29	0.88	0.79	0.87	0.83	0.77	0.97	0.73	0.78	0.72	0.98	0.87
A262	0.69	0.64	0.75	0.62	0.59	0.59	0.64	0.74	0.77	0.75	0.82	0.65	0.77	0.88	0.76	0.83	0.71	0.72	0.86	0.66	0.7	0.81	0.64	0.79	0.65	0.58	0.62	0.72	0.56	0.86	0.67	0.63	0.77	0.6	0.66	0.8	1.47	1.15	1.32	1.31	1.23	1.38	1.55	1.95	1.62	1.57	1.56	1.09	0.88
A264	0.88	1.15	NA	NA	1.5	0.96	0.72	0.91	0.78	0.81	1.02	0.92	1.86	1	NA	NA	1	0.82	1.12	0.88	1.1	0.96	0.87	0.97	1.23	1.5	0.99	0.94	NA	0.88	NA	NA	1	1.24	1.01	1	NA	0.93	1.01	0.96	0.83	NA	0.93	0.94	1.02	1.12	0.73	1.08	0.81
A265	1	1.05	0.85	1.33	1.07	0.86	0.87	0.98	0.89	0.95	0.88	0.94	1.17	0.76	0.87	2.08	1.13	1.15	1.16	0.92	1.04	1.02	1.02	0.91	1.39	1.48	0.83	0.94	2.94	0.92	1.2	1.01	0.98	1.18	1.01	0.9	1.13	1.1	1	1.02	0.95	1.01	0.96	1	1	1.08	0.86	1.16	1
A267	0.73	1.17	1.31	0.71	1.16	0.77	0.77	0.77	1.13	1.53	0.76	1.22	0.79	0.8	1.25	1.24	1.52	1.09	1	1.12	1.43	0.66	1.29	0.88	0.6	0.76	0.87	1.39	0.93	1.19	1.05	0.97	1.17	0.83	0.99	0.99	1.28	0.85	0.94	1.1	0.93	1.01	1.27	0.92	0.97	0.93	0.96	0.84	0.87
A268	0.96	1	1.16	1.09	0.78	0.99	0.91	0.75	1.18	1.07	0.85	0.72	1.2	1.08	0.79	1.24	1.12	1.03	0.95	1.04	0.92	0.74	0.77	1.18	1.32	1.01	1.09	0.99	1.04	0.78	0.92	0.88	0.9	1.08	1.08	0.86	1.09	1.12	1.06	0.93	1.21	0.91	0.99	0.92	0.98	1.16	0.9	1.08	1.09
A270	1.03	1.12	1.03	1.33	0.98	1.12	1.14	1.13	1.09	0.97	1.23	1.09	1.51	1.04	1.05	1.22	1.24	1.03	0.9	0.95	1.05	1.07	1.15	1.09	1.4	1.4	1.04	0.98	1.22	0.91	1.04	1.14	1.08	1.09	0.91	1.09	1.09	1.12	1.06	1.12	1.07	1.1	1.05	1.07	1.01	1.09	1.19	1.07	1.08
A271	0.96	1.15	1.16	1.09	0.78	1.01	1.01	0.75	1.12	1.1	0.9	0.75	1.17	1.08	0.79	1.24	1.12	1.03	0.91	1.04	1.03	0.75	0.77	1.15	1.33	1.01	1.09	0.99	1.04	0.94	0.92	0.88	1.06	1.22	1.08	0.89	1.09	1.12	1.09	0.92	1.21	0.91	0.96	0.85	1.1	1.15	0.86	1.05	1.09
A272	0.95	0.93	1.11	1.37	0.94	0.92	0.92	0.94	0.94	1.03	0.98	0.86	1.14	0.93	0.87	0.8	0.93	1	0.99	0.8	1.07	0.89	0.89	0.84	1.23	1.21	0.96	1.02	0.82	0.84	1.37	0.88	0.96	1.24	0.98	1.07	0.75	1	0.8	0.74	0.98	0.81	0.85	0.97	0.93	1.04	1.12	1.06	1.37
A275	0.8	1.02	NA	NA	1.14	0.92	0.81	0.78	0.71	0.94	1.24	1.03	0.88	0.96	NA	NA	0.93	1.11	0.8	0.84	0.9	0.88	0.94	1	0.82	0.82	0.94	0.78	NA	0.91	NA	NA	0.84	1.3	0.99	0.93	NA	0.94	1.11	0.96	0.99	NA	0.97	0.94	0.9	0.93	1.06	0.98	0.96
A276	0.78	0.81	0.93	1.09	0.82	0.73	0.77	0.83	0.84	1.01	0.8	0.91	1.38	0.88	1.16	1.37	0.95	1.32	1.12	0.91	1.03	0.96	1.15	0.99	1.98	1.6	1.38	1.26	1.42	1.05	0.85	0.68	1.05	0.86	0.82	0.82	1.14	0.72	0.82	1.13	0.86	1.16	1.36	0.83	0.83	1.4	0.9	0.89	0.98
A277	1.11	0.99	0.99	1.62	1.16	0.94	1.14	1.13	1.04	0.95	1.07	1.12	1.12	1.09	1.05	1.28	0.95	0.84	1.91	0.92	0.93	1.28	1.1	0.93	1.45	1.41	1.02	1.19	1.09	1.06	1.25	1.48	1.4	0.93	1.28	1.02	1.17	0.77	0.87	0.77	0.77	0.98	1.03	1.08	0.96	1.01	0.91	0.85	0.84
A280	0.89	1.35	0.91	0.87	NA	0.85	0.75	1.27	1.53	0.79	0.71	0.97	0.62	1.07	0.88	1.44	0.75	NA	0.53	1.4	0.95	1.17	1.02	1.47	0.7	0.79	1.06	1.5	0.89	1.04	0.94	1.02	0.97	1.37	1.33	1.01	1.74	NA	0.66	1.08	0.93	1.03	0.92	0.8	1.4	0.65	0.91	1.2	NA
A281	0.98	0.95	0.91	0.3	1.16	0.82	1.02	0.86	1.09	0.94	0.97	1.01	0.97	1.13	0.88	0.63	1.04	1.09	1.97	1.08	0.91	0.97	1.05	1.09	0.95	1.02	1.03	0.99	1	1	0.74	0.92	0.83	0.99	1.11	0.96	0.97	0.96	0.87	0.77	0.92	1.04	0.87	0.93	0.9	1.05	0.92	0.85	1.02
A282	1.31	0.79	0.73	1.55	1.14	1.17	1.62	1.01	0.5	0.82	1.27	1.21	1.31	1.31	1.68	1.54	0.61	0.8	1.23	0.86	0.61	1.33	1.09	1.66	2.03	1.52	1.74	0.6	1.22	1.14	1.29	1.25	0.56	1.49	0.73	0.68	0.79	1.18	0.55	1.83	1.31	1.34	0.43	1.21	0.6	1.39	1.11	1.22	1.43
A283	0.98	0.95	0.91	0.3	1.16	0.82	1.02	0.86	1.09	0.94	0.97	1.01	0.97	1.13	0.88	0.63	1.04	1.09	1.97	1.08	0.91	0.97	1.05	1.09	0.95	1.02	1.03	0.99	1	1	0.74	0.92	0.83	0.99	1.11	0.96	0.97	0.96	0.87	0.77	0.92	1.04	0.87	0.93	0.9	1.05	0.92	0.85	1.02
A284	NA	0.99	NA	1.28	NA	1.05	0.92	1.11	1.08	1.19	1.1	1.23	1.15	NA	NA	1.2	1.01	NA	0.75	0.84	0.86	1.35	1.01	1.34	1.35	1.11	NA	1.13	NA	1.23	NA	1.14	1.13	0.99	NA	1.13	1.11	NA	0.97	1.03	NA	NA	0.94	1.07	0.75	1.03	0.93	0.74	NA
A285	0.91	0.92	0.88	0.83	0.9	0.86	0.88	0.95	0.89	0.89	0.9	0.89	1.12	0.9	0.86	1.04	0.87	0.81	0.86	0.85	0.87	0.89	0.84	0.99	1.03	0.9	1.01	0.83	1.04	0.89	0.97	0.98	0.93	0.99	0.99	0.95	1.01	0.94	0.93	0.91	1.01	1.08	1.03	1.24	1.07	1.08	1.1	1.15	0.96
A286	1.43	0.94	1.19	1.63	1.09	1.09	0.94	1.27	1.01	1.04	1.27	1.11	1.4	1.15	1.17	0.84	1.08	1.15	1.07	0.94	1.02	1.01	0.99	0.78	1.21	1.25	0.77	0.98	1.12	0.85	1.43	1.09	1.03	1.16	1.16	1.17	0.91	0.92	0.85	0.93	1.08	0.81	0.83	0.8	0.84	0.73	0.9	0.9	0.96
A287	0.92	NA	1.01	0.85	1.19	1.06	0.92	0.87	1.12	1.04	0.87	1.24	0.7	0.99	1.12	1.71	0.81	0.86	0.94	1.05	NA	1.13	1	1.53	0.65	0.58	1.08	1.69	0.73	0.78	0.83	1.28	0.68	NA	0.96	0.87	1.31	0.88	0.75	0.85	0.92	1.07	0.81	0.77	NA	0.75	0.82	1.05	0.6
A288	0.98	0.95	0.91	0.3	1.16	0.82	1.02	0.86	1.09	0.94	0.97	1.01	0.97	1.13	0.88	0.63	1.04	1.09	1.97	1.08	0.91	0.97	1.05	1.09	0.95	1.02	1.03	0.99	1	1	0.74	0.92	0.83	0.99	1.11	0.96	0.97	0.96	0.87	0.77	0.92	1.04	0.87	0.93	0.9	1.05	0.92	0.85	1.02
A289	0.8	1.02	NA	NA	1.14	0.92	0.81	0.78	0.71	0.94	1.24	1.03	0.88	0.96	NA	NA	0.93	1.11	0.8	0.84	0.9	0.88	0.94	1	0.82	0.82	0.94	0.78	NA	0.91	NA	NA	0.84	1.3	0.99	0.93	NA	0.94	1.11	0.96	0.99	NA	0.97	0.94	0.9	0.93	1.06	0.98	0.96
A290	0.85	1.72	1.23	0.97	1.47	1.15	1	1.15	1	0.96	1.02	0.81	1.23	1.12	1.23	0.98	1.04	1.02	1.06	1.01	0.98	0.76	0.77	1.04	0.9	1.28	1.18	1.05	2.15	1.09	0.87	1.04	0.7	1.23	1.31	0.73	1.65	1.16	1.1	0.74	0.95	1	0.7	0.94	1.28	0.68	0.94	1.11	0.72
A291	0.8	1.02	NA	NA	1.14	0.92	0.81	0.78	0.71	0.94	1.24	1.03	0.88	0.96	NA	NA	0.93	1.11	0.8	0.84	0.9	0.88	0.94	1	0.82	0.82	0.94	0.78	NA	0.91	NA	NA	0.84	1.3	0.99	0.93	NA	0.94	1.11	0.96	0.99	NA	0.97	0.94	0.9	0.93	1.06	0.98	0.96
A292	0.67	0.56	0.85	0.63	0.54	0.63	0.42	0.38	0.36	0.63	0.49	0.45	0.45	0.72	0.6	0.79	0.45	0.65	0.58	0.62	0.5	0.4	0.47	0.66	0.51	0.43	0.67	0.26	0.86	0.21	0.65	0.64	0.7	0.53	0.7	0.48	2.57	3.2	2.33	2.9	4.05	3.29	1.43	2.53	0.84	3.21	1.48	0.8	0.56
A293	NA	1.05	0.83	1.03	NA	0.8	1.72	0.96	NA	1.16	NA	0.92	1.79	NA	0.88	0.81	1.16	NA	1.02	0.77	1.12	1.21	0.94	NA	1.2	1.12	NA	NA	1.45	NA	0.75	0.85	0.95	1.05	NA	1	0.85	NA	NA	0.71	NA	0.78	NA	1.15	0.79	0.62	1.07	0.96	NA
A294	0.89	1.35	0.91	0.87	NA	0.85	0.75	1.27	1.53	0.79	0.71	0.97	0.62	1.07	0.88	1.44	0.75	NA	0.53	1.4	0.95	1.17	1.02	1.47	0.7	0.79	1.06	1.5	0.89	1.04	0.94	1.02	0.97	1.37	1.33	1.01	1.74	NA	0.66	1.08	0.93	1.03	0.92	0.8	1.4	0.65	0.91	1.2	NA
A295	0.82	1.93	1.28	1.25	2.03	0.98	1.07	1.12	0.97	0.97	0.95	0.82	1.87	1.11	1.1	1.32	1.2	0.93	0.88	1	1.06	0.76	0.85	1.29	1.01	2.01	1.14	1.02	4.46	0.98	0.9	1.12	0.7	1.26	1.24	0.76	1.63	1.19	1.08	0.68	0.93	0.91	0.73	0.93	1.34	0.6	0.95	0.99	0.58
A296	0.82	1.05	0.91	NA	1.05	1.07	1.11	1.22	1.02	0.96	0.91	1	1.22	0.99	0.98	NA	1.16	1.06	0.83	0.97	0.98	1.19	1.02	0.89	1.16	1.14	0.98	1.01	0.99	1	1.11	NA	1.04	1.07	0.97	1.19	NA	1.01	0.92	1.03	0.94	0.93	0.84	1.05	0.92	1.15	0.87	0.9	0.89
A297	0.72	0.69	0.93	0.67	1.03	0.69	0.65	0.7	0.7	1.05	0.69	1.22	0.73	0.75	1.21	0.82	1	0.81	0.71	0.72	1.03	0.7	1.24	0.76	0.8	0.74	0.75	1.04	0.84	1.32	0.66	0.9	1	1.03	0.64	0.87	1.28	1.09	0.9	1.13	0.79	1.14	1.4	1.48	1.08	1.15	1.07	1.14	1.21
A298	0.84	1.18	0.74	0.55	1.28	0.88	NA	0.86	0.95	0.9	NA	0.82	1.25	0.39	1.42	1.11	NA	1.12	0.79	0.89	0.76	0.51	1.12	NA	1.33	NA	1.09	0.53	1.83	1.05	0.89	1.06	0.76	0.85	0.99	0.81	0.94	0.72	NA	0.9	1.1	1.11	NA	0.9	1.06	1.38	1.05	NA	0.75
A299	0.92	1.35	0.91	0.87	NA	0.85	0.75	1.27	1.53	0.79	0.71	0.97	0.62	1.26	0.88	1.44	0.75	NA	0.53	1.4	0.95	1.17	1.02	1.47	0.7	0.79	1.04	1.5	0.89	1.04	0.94	1.02	0.97	1.37	1.88	1.01	1.74	NA	0.66	1.08	0.75	1.03	0.92	0.8	1.4	0.65	0.91	1.2	NA
A300	0.85	0.86	NA	NA	0.96	1.08	1.36	1.02	1.09	0.65	0.8	0.95	1.09	0.84	NA	NA	0.8	0.88	2.47	0.82	0.85	0.94	0.84	1.01	1.72	1.63	1.1	1.16	NA	1.72	NA	NA	1.01	0.97	0.6	1.04	NA	0.61	1.66	0.5	0.54	NA	2.27	1.85	0.89	1.35	1.12	1.53	1.28
A302	1.07	2.27	1.07	1	NA	1.38	1.02	1.17	1.17	1.49	0.92	1.02	0.89	0.98	1.69	1.04	0.9	NA	1.14	1.17	0.93	1.69	0.49	0.93	0.43	2.46	1.36	1.1	0.66	1.34	0.89	0.97	1.11	1.35	1.04	0.95	1.18	NA	0.96	0.9	1.31	0.98	1.07	0.76	1.06	1.01	0.89	0.85	NA
A303	NA	1.05	0.83	1.03	NA	0.8	1.72	0.94	NA	1.16	NA	0.92	1.62	NA	0.88	0.81	1.16	NA	1.02	0.77	1.12	1.09	0.94	NA	1.2	1.12	NA	NA	1.45	NA	0.75	0.85	0.95	1.05	NA	1.03	0.85	NA	NA	0.71	NA	0.78	NA	1.15	0.79	0.62	1.01	0.96	NA
A304	0.61	1	0.67	0.73	0.52	0.84	0.77	1.02	2.41	0.79	0.54	0.94	0.91	0.67	0.62	0.73	0.82	0.94	1.91	1.19	0.7	0.98	0.7	0.59	0.51	0.88	0.65	0.92	0.69	0.75	0.55	0.75	1.05	0.81	0.71	0.57	3.47	1.79	2.26	1.47	3.23	3.06	1.99	2.7	1.07	0.78	1.41	1.06	0.69
A305	0.75	1.14	NA	NA	NA	0.72	1.05	0.86	1.08	1.04	1.25	0.74	1.62	0.9	NA	NA	1.15	NA	0.85	0.82	1.06	0.84	0.8	1.25	1.7	1.47	0.83	1.21	NA	0.87	NA	NA	0.77	1.13	0.7	0.97	NA	NA	1.12	0.85	0.87	NA	1.04	0.86	1.13	1.02	0.78	0.93	NA
A306	0.92	1.19	0.99	1.27	0.98	1.09	0.99	0.96	0.95	0.84	0.95	1.12	1.3	0.95	1.08	1.13	0.94	1.26	1.19	1.03	1.13	1.05	1.2	1.16	1.52	1.22	1.29	1	1.26	1.24	0.95	0.9	1.27	1	0.98	0.91	0.77	0.89	0.81	0.98	1.26	1.02	1.18	1.05	1.08	0.88	1.08	0.82	0.97
A307	0.75	1.14	NA	NA	NA	0.72	1.05	0.86	1.08	1.04	1.25	0.74	1.62	0.9	NA	NA	1.15	NA	0.85	0.82	1.06	0.84	0.8	1.25	1.7	1.47	0.83	1.21	NA	0.87	NA	NA	0.77	1.13	0.7	0.97	NA	NA	1.12	0.85	0.87	NA	1.04	0.86	1.13	1.02	0.78	0.93	NA
A310	0.75	1.14	NA	NA	NA	0.72	1.05	0.86	1.08	1.04	1.25	0.74	1.62	0.9	NA	NA	1.15	NA	0.85	0.82	1.06	0.84	0.8	1.25	1.7	1.47	0.83	1.21	NA	0.87	NA	NA	0.77	1.13	0.7	0.97	NA	NA	1.12	0.85	0.87	NA	1.04	0.86	1.13	1.02	0.78	0.93	NA
A311	0.81	1.89	1.27	1.25	2.03	0.97	1	1.1	0.96	0.91	0.88	0.78	2.06	1.11	1.1	1.32	1.22	0.93	0.88	0.95	1.02	0.71	0.75	1.29	1.02	2.03	1.14	1.01	4.5	0.94	0.89	1.11	0.68	1.25	1.24	0.76	1.62	1.2	1.08	0.67	0.92	0.91	0.69	0.91	1.34	0.71	0.94	1	0.58
A312	NA	1.05	0.83	1.03	NA	0.8	1.72	0.94	NA	1.16	NA	0.92	1.62	NA	0.88	0.81	1.16	NA	1.02	0.77	1.12	1.09	0.94	NA	1.2	1.12	NA	NA	1.45	NA	0.75	0.85	0.95	1.05	NA	1.03	0.85	NA	NA	0.71	NA	0.78	NA	1.15	0.79	0.62	1.01	0.96	NA
A315	0.98	0.99	0.9	0.3	1.18	0.85	1.01	0.86	1.2	0.92	1	1.08	0.76	1.13	0.98	0.63	1.04	1.17	1.21	1.08	0.94	0.97	1.05	1.1	0.95	1.17	1.03	1	0.51	1.04	0.83	0.92	0.83	1.01	1.11	0.96	0.97	0.97	0.85	0.64	0.92	0.96	0.85	0.93	0.91	0.99	0.86	0.77	0.98
A316	1.07	2.27	1.07	1	NA	1.38	1.02	1.17	1.17	1.49	0.92	1.02	0.89	0.98	1.69	1.04	0.9	NA	1.14	1.17	0.93	1.69	0.49	0.93	0.43	2.46	1.36	1.1	0.66	1.34	0.89	0.97	1.11	1.35	1.04	0.95	1.18	NA	0.96	0.9	1.31	0.98	1.07	0.76	1.06	1.01	0.89	0.85	NA
A317	1.07	2.27	1.07	1	NA	1.38	1.02	1.17	1.17	1.49	0.92	1.02	0.89	0.98	1.69	1.04	0.9	NA	1.14	1.17	0.93	1.69	0.49	0.93	0.43	2.46	1.36	1.1	0.66	1.34	0.89	0.97	1.11	1.35	1.04	0.95	1.18	NA	0.96	0.9	1.31	0.98	1.07	0.76	1.06	1.01	0.89	0.85	NA
A320	0.85	0.86	NA	NA	0.96	1.08	1.36	1.02	1.09	0.65	0.8	0.95	1.09	0.84	NA	NA	0.8	0.88	2.47	0.82	0.85	0.94	0.84	1.01	1.72	1.63	1.1	1.16	NA	1.72	NA	NA	1.01	0.97	0.6	1.04	NA	0.61	1.66	0.5	0.54	NA	2.27	1.85	0.89	1.35	1.12	1.53	1.28
A322	1.05	1.26	1.13	1.08	1.14	0.99	0.99	1.24	1.15	1.21	1.19	1.11	1.5	1.1	1.12	0.88	1.19	1.11	1	1.14	1.14	1.21	1.27	1	1.39	1.08	1.05	1.09	1.16	1.02	1	1.25	1.13	1.25	1.19	1.09	1.05	1.06	1.23	0.85	1.09	1.05	1.16	0.96	0.97	0.9	0.9	0.99	0.94
A325	NA	1.52	NA	1.5	1.28	1.29	1.43	0.97	1.45	1.4	1.14	1.3	1.56	NA	NA	1.63	1.3	0.92	2.17	1.31	1.26	1.12	1.48	1.25	2.23	1.5	NA	1.55	NA	1.51	NA	0.96	1.08	1.34	NA	0.83	1.19	0.83	0.89	0.87	NA	NA	1	1.18	0.9	1.1	0.86	0.93	0.92
A326	0.92	0.93	1.07	0.09	0.95	NA	1.01	1.04	1.12	1.26	1.24	1.13	0.44	1.1	1.2	0.24	1.15	1.18	NA	1.14	1.06	1.14	1.07	0.98	0.32	0.34	1.01	1.08	0.28	1.37	0.88	1.06	NA	1.11	0.87	1.03	1.05	1	1.06	NA	0.85	0.99	1.09	1.05	0.97	0.9	1.02	0.97	1.15
A327	1.07	2.27	1.07	1	NA	1.38	1.02	1.17	1.17	1.49	0.92	1.02	0.89	0.98	1.69	1.04	0.9	NA	1.14	1.17	0.93	1.69	0.49	0.93	0.43	2.46	1.36	1.1	0.66	1.34	0.89	0.97	1.11	1.35	1.04	0.95	1.18	NA	0.96	0.9	1.31	0.98	1.07	0.76	1.06	1.01	0.89	0.85	NA
A328	0.82	1.98	1.32	1.25	2.03	1.05	1.12	1.15	0.97	1.02	1	0.83	1.78	1.11	1.12	1.33	1.21	0.96	0.86	1	1.06	0.77	0.87	1.32	1.01	1.95	1.15	1.06	4.5	0.99	0.92	1.13	0.71	1.28	1.24	0.76	1.62	1.2	1.12	0.7	0.93	0.92	0.75	0.96	1.35	0.59	0.96	0.99	0.58
A331	1.07	2.27	1.07	1	NA	1.38	1.02	1.17	1.17	1.49	0.92	1.02	0.89	0.98	1.69	1.04	0.9	NA	1.14	1.17	0.93	1.69	0.49	0.93	0.43	2.46	1.36	1.1	0.66	1.34	0.89	0.97	1.11	1.35	1.04	0.95	1.18	NA	0.96	0.9	1.31	0.98	1.07	0.76	1.06	1.01	0.89	0.85	NA
A333	0.97	0.85	0.91	1.65	1.15	0.99	0.89	0.94	1	0.99	0.97	0.89	1.99	0.97	1.05	1.85	1.07	1.01	1.03	0.93	1.03	1.06	1.1	0.92	1.63	1.44	0.94	1.04	1.45	1.17	0.96	0.86	1.02	1.01	0.92	0.99	1.1	1	0.93	1.2	0.99	0.89	1.25	0.94	1.12	1.22	1.03	0.97	1.07
A334	1.07	0.85	1.16	0.77	0.62	0.84	0.85	1.08	0.66	0.98	1.08	0.9	0.52	1.22	1.08	0.73	0.96	1.03	0.69	0.94	1.25	1.09	0.89	0.72	0.64	0.55	1.14	1.04	0.46	0.85	1.19	0.9	1.08	0.91	0.95	1.13	1.21	1.23	0.93	1.03	1.49	1.51	1.37	1.31	1.31	1.07	1.32	1.57	1.25
A335	0.73	0.89	1.14	1.65	1.22	0.97	0.86	0.72	1.06	0.76	1.09	0.98	0.93	1.05	1.24	1.42	1.16	0.91	0.89	1.03	0.94	1.07	0.76	1.02	1.47	0.8	0.87	1.12	1.86	0.91	0.95	1.02	0.97	1.1	0.93	1.06	1.05	0.76	0.82	0.79	1	1.15	0.78	0.6	0.69	1.07	0.77	0.79	0.73
A336	1.05	1.26	1.13	1.08	1.14	0.99	0.99	1.24	1.15	1.21	1.19	1.11	1.5	1.1	1.12	0.88	1.19	1.11	1	1.14	1.14	1.21	1.27	1	1.39	1.08	1.05	1.09	1.16	1.02	1	1.25	1.13	1.25	1.19	1.09	1.05	1.06	1.23	0.85	1.09	1.05	1.16	0.96	0.97	0.9	0.9	0.99	0.94
A337	NA	1.52	NA	1.5	1.28	1.29	1.43	0.97	1.45	1.4	1.14	1.3	1.56	NA	NA	1.63	1.3	0.92	2.17	1.31	1.26	1.12	1.48	1.25	2.23	1.5	NA	1.55	NA	1.51	NA	0.96	1.08	1.34	NA	0.83	1.19	0.83	0.89	0.87	NA	NA	1	1.18	0.9	1.1	0.86	0.93	0.92
A338	0.9	1.03	0.8	0.38	0.85	1.15	1.04	0.98	1.06	0.98	1.04	1.01	0.48	1.07	0.86	0.96	0.87	1.11	1	1.12	0.83	1.1	0.57	0.93	0.35	0.38	0.96	0.86	0.34	1.03	0.91	0.96	1.05	0.94	0.92	0.91	1.38	1.36	1.24	1.35	1.36	1.39	1.45	1.49	1.48	1.17	1.36	1.37	1.4
A341	1.04	0.83	0.87	NA	NA	0.91	0.95	NA	0.9	1.09	1.02	1.68	NA	0.92	0.82	NA	1.16	NA	1.07	1.05	1.08	NA	0.84	1.02	1.01	1.48	0.93	1.03	1.25	0.87	0.74	NA	0.88	0.94	0.91	NA	NA	NA	1.01	1	1.3	1.23	1.37	1.19	1.04	0.97	NA	1	NA
A343	1.23	1.42	1.33	0.32	0.34	0.6	0.25	1.21	1.45	1.27	1.6	0.35	0.6	1.54	0.22	0.58	1.23	1.34	0.48	1.28	1.15	1.21	0.46	0.26	0.47	0.39	0.2	1.15	0.34	0.22	0.18	1.36	1.22	0.33	0.19	1.11	1.1	0.23	0.29	2.15	0.23	2.01	2.1	2.18	0.38	1.61	0.39	0.28	0.21
A344	1.08	1.26	NA	NA	0.83	1.11	1.09	1.26	1	1.51	1.04	NA	2.66	1.05	NA	NA	1.4	0.91	0.88	NA	1.1	1.24	1.33	1.1	2.05	2.18	1.08	1.12	NA	0.94	NA	NA	1.06	0.98	1.02	1.02	NA	1.1	1.07	0.95	1.2	NA	0.94	0.98	0.96	NA	0.96	0.96	1.31
A348	0.83	1	0.9	1.11	0.96	0.74	0.71	0.87	0.74	0.9	1	0.86	1.27	0.85	0.8	1.16	1.21	0.72	1.15	0.72	1.02	0.89	0.86	0.93	1	1.02	0.8	1.46	1.05	0.94	0.89	0.99	1.17	0.72	1.05	0.93	1.24	0.69	1	0.93	0.94	0.99	0.96	1.39	0.94	1.26	1	0.79	0.8
A352	0.9	1.03	0.8	0.38	0.85	1.15	1.04	0.98	1.06	0.98	1.04	1.01	0.48	1.07	0.86	0.96	0.87	1.11	1	1.12	0.83	1.1	0.57	0.93	0.35	0.38	0.96	0.86	0.34	1.03	0.91	0.96	1.05	0.94	0.92	0.91	1.38	1.36	1.24	1.35	1.36	1.39	1.45	1.49	1.48	1.17	1.36	1.37	1.4
A354	0.71	1.27	1.09	0.89	1.31	0.57	0.84	0.37	1.08	1.26	0.6	1.17	0.34	0.86	1.11	1.39	1.24	1.18	0.35	1.06	1.42	0.48	1.24	1.02	0.67	0.97	1.13	1.33	1.42	1.28	0.8	0.83	1.4	1.02	0.8	0.42	1.27	0.99	0.75	1.47	0.86	0.82	1.65	0.82	0.69	0.79	0.72	0.86	0.97
A355	0.66	0.56	0.85	0.52	0.62	0.63	0.42	0.38	NA	0.5	0.49	0.43	0.45	0.67	0.6	0.62	0.45	0.67	0.68	0.53	0.5	0.4	0.45	0.8	0.55	0.43	0.65	NA	0.86	NA	0.65	0.64	0.7	0.53	0.72	0.48	2.56	3.03	2.3	2.9	3.81	3.29	1.43	1.51	0.84	3.45	1.48	0.79	0.64
A359	0.78	0.97	1.09	1.21	1.17	0.78	0.69	0.74	1.28	1.94	0.75	0.87	0.79	0.76	1.06	3.03	1.61	1.19	1.08	0.8	2.17	0.72	1.07	0.8	0.95	0.76	1.48	1.54	1.68	1.04	0.91	0.82	1.02	0.71	0.8	0.81	0.98	1.07	0.76	1.05	0.8	0.69	0.94	1.08	1.08	0.84	0.97	1.12	1.14
A361	0.91	0.91	0.53	1.47	0.91	0.95	0.97	1.25	0.72	0.7	1.02	1.12	0.9	0.97	0.83	1.07	0.74	0.72	0.61	0.92	0.82	1.24	0.99	1.25	0.91	0.94	1.16	0.83	0.81	0.85	0.93	1.37	0.92	1	0.77	1.09	1.07	0.64	0.72	0.85	0.84	0.83	0.82	0.89	0.71	1.07	1.22	0.81	0.77
A364	NA	0.37	1	1.13	1.13	NA	0.74	0.89	0.76	1.58	0.78	NA	0.54	NA	1.13	1.04	0.77	1.5	NA	NA	0.55	0.8	0.91	0.6	1.19	0.78	NA	0.43	1.43	0.7	0.78	0.99	NA	1.13	NA	0.96	1.01	1.04	1.05	NA	NA	0.95	0.88	1.67	0.79	NA	0.8	1.3	0.91
A366	0.83	1	0.9	1.11	0.96	0.74	0.76	0.87	0.74	0.9	0.9	0.86	0.99	0.85	0.8	1.16	1.05	0.72	1.15	0.72	1.02	0.91	0.86	0.83	1	1.02	0.8	1.18	1.05	0.87	0.89	0.99	1.17	0.72	1.05	1.02	1.24	0.69	0.96	0.93	0.94	0.99	1.29	1.39	0.94	1.26	1.01	1.39	0.8
A367	NA	0.79	NA	0.82	1.01	1.05	1.25	1.08	0.91	NA	1.15	1.02	0.54	NA	NA	0.78	1.2	1	1.02	0.94	1.01	0.98	NA	1.05	NA	0.64	NA	1.16	NA	1.39	NA	0.77	1.14	1.06	NA	0.91	1.02	1.07	0.98	0.95	NA	NA	1.08	NA	0.9	1.12	0.82	0.98	0.99
A368	0.9	1.03	0.8	0.38	0.85	1.15	1.04	0.98	1.06	0.98	1.04	1.01	0.48	1.07	0.86	0.96	0.87	1.11	1	1.12	0.83	1.1	0.57	0.93	0.35	0.38	0.96	0.86	0.34	1.03	0.91	0.96	1.05	0.94	0.92	0.91	1.38	1.36	1.24	1.35	1.36	1.39	1.45	1.49	1.48	1.17	1.36	1.37	1.4
A369	1.08	1.26	NA	NA	0.83	1.11	1.09	1.26	1	1.51	1.04	NA	2.66	1.05	NA	NA	1.4	0.91	0.88	NA	1.1	1.24	1.33	1.1	2.05	2.18	1.08	1.12	NA	0.94	NA	NA	1.06	0.98	1.02	1.02	NA	1.1	1.07	0.95	1.2	NA	0.94	0.98	0.96	NA	0.96	0.96	1.31
A371	0.75	1.06	NA	NA	NA	0.72	1.05	0.86	1.08	1.04	1.16	0.74	1.62	0.9	NA	NA	1.15	NA	0.85	0.82	1.16	0.84	0.8	1.16	1.7	1.47	0.83	1.21	NA	0.87	NA	NA	0.77	1.03	0.7	0.97	NA	NA	1.1	0.85	0.87	NA	0.97	0.86	1.08	1.02	0.78	0.93	NA
A374	0.9	1.03	0.8	0.38	0.85	1.15	1.04	0.98	1.06	0.98	1.04	1.01	0.48	1.07	0.86	0.96	0.87	1.11	1	1.12	0.83	1.1	0.57	0.93	0.35	0.38	0.96	0.86	0.34	1.03	0.91	0.96	1.05	0.94	0.92	0.91	1.38	1.36	1.24	1.35	1.36	1.39	1.45	1.49	1.48	1.17	1.36	1.37	1.4
A375	NA	0.79	NA	0.82	1.01	1.05	1.25	1.08	0.91	NA	1.15	1.02	0.54	NA	NA	0.78	1.2	1	1.02	0.94	1.01	0.98	NA	1.05	NA	0.64	NA	1.16	NA	1.39	NA	0.77	1.14	1.06	NA	0.91	1.02	1.07	0.98	0.95	NA	NA	1.08	NA	0.9	1.12	0.82	0.98	0.99
A376	0.99	0.94	0.86	0.68	0.8	0.97	0.93	0.83	1.13	NA	1.22	1.17	0.42	1.24	1.07	0.78	1.03	1.12	0.45	1.1	1.32	0.91	NA	0.9	NA	1.07	1.29	1.14	0.55	1.06	0.93	0.83	1.74	1.01	1.08	0.87	0.97	0.9	0.77	1.03	1.15	0.92	0.95	NA	0.92	0.95	1.1	1.1	1.06
A377	NA	NA	1.05	NA	1	0.96	0.85	1.05	0.93	0.93	0.91	1	1.19	NA	0.98	NA	0.97	1.01	0.54	0.97	NA	1.01	0.99	0.93	1.37	0.95	NA	1.27	1.43	1.16	1	NA	1.06	NA	NA	1.22	NA	0.96	0.83	0.82	NA	0.9	0.83	0.75	NA	1.2	0.93	0.84	0.88
A378	1.11	NA	1.1	1.24	0.95	1.11	1.21	1.12	1.31	1.39	1.15	1.06	1.31	1.18	1.21	2.35	1.44	0.91	0.87	1.08	NA	1.17	2.34	0.86	1.27	0.77	1.18	1.06	1.12	1.02	1.21	1.05	1.06	NA	1.17	0.92	0.99	1.15	1.12	1.03	1.17	1.05	0.95	1.18	NA	0.89	1.01	0.88	1.01
A380	1.2	0.98	NA	1.28	NA	0.96	NA	1.15	0.99	0.77	1.08	0.86	0.77	1.49	NA	0.94	NA	NA	0.88	0.91	1.33	1.18	0.74	1.38	0.38	NA	1.2	1.21	NA	0.9	NA	0.88	0.95	0.93	0.93	1.23	1.13	NA	1.45	1.15	1.07	NA	1.96	0.95	1.24	0.48	1.26	NA	NA
A383	1.24	0.79	0.99	0.99	1.11	1.32	1.14	0.97	1.05	1.15	0.79	1.23	0.64	0.99	1.08	1.39	1.25	0.87	2.15	1.14	1.23	1.19	1.27	1.84	0.89	1.63	1.59	1.47	1.15	1.14	0.96	1.08	0.89	1.03	1.11	1.02	0.89	0.45	1.01	0.8	0.96	0.81	1.09	1.23	1.2	1.02	1.09	0.84	0.63
A385	0.92	1.37	0.95	NA	1.2	1.08	0.72	NA	0.89	0.88	1.37	0.94	NA	0.69	1.44	NA	0.79	0.65	1.49	0.98	1.48	NA	2.21	1.16	0.78	0.69	0.93	0.87	1.16	1.51	0.79	NA	1.11	1.01	0.84	NA	NA	0.95	0.99	0.97	0.84	0.75	1.21	0.81	1.17	0.88	NA	0.87	1.1
A391	0.87	1.89	1.27	1.2	1.74	0.98	1.12	1.11	0.98	0.92	0.97	0.86	1.78	1.08	1.05	1.35	1.19	0.93	0.88	1.06	1.08	0.84	0.83	1.23	0.95	1.74	1.15	1.1	4.48	1.03	0.89	1.1	0.7	1.3	1.23	0.76	1.61	1.16	1.03	0.73	0.97	0.89	0.74	0.91	1.26	0.65	0.95	0.97	0.64
A395	1.03	1.08	1.16	0.78	0.75	0.98	1.09	0.93	1.09	1.3	1.04	0.8	0.94	1.04	1.02	0.67	1.16	1.2	0.94	0.96	1.11	0.98	0.96	0.81	0.89	1.03	1.09	1.07	0.88	1.02	1.01	1.05	1.08	1.05	1.26	0.93	0.92	1.03	0.78	0.75	0.78	1.02	0.82	1.06	0.87	0.68	0.76	0.85	1.16
A400	1.01	1.21	0.76	1.52	1.21	1.27	0.79	1.28	0.95	0.84	0.97	0.89	0.86	0.99	1.26	1.46	1.08	0.99	1.07	1.04	1.19	0.87	0.88	1.45	1.43	1.13	0.69	1.02	1.97	1.07	0.73	0.81	0.86	1.28	0.92	0.78	0.89	0.9	1.06	1.14	0.86	0.94	1.22	1.12	1.5	1.54	1.09	1.21	0.91
A403	0.82	1.93	1.3	1.26	2.05	0.97	1.09	1.11	0.97	0.97	0.97	0.8	1.92	1.11	1.11	1.34	1.27	0.95	0.88	0.98	1.04	0.76	0.85	1.33	1.03	2.12	1.15	1.02	4.62	0.98	0.91	1.12	0.68	1.26	1.24	0.76	1.62	1.22	1.1	0.65	0.92	0.91	0.69	0.93	1.35	0.65	0.95	1.06	0.56
A406	0.78	0.89	NA	NA	1.09	0.64	0.67	0.97	0.76	0.77	0.91	0.9	0.87	0.84	NA	NA	0.89	0.76	0.93	0.89	0.96	0.73	0.93	0.83	0.38	0.69	0.95	0.86	NA	0.81	NA	NA	0.88	1.03	1.07	0.96	NA	1.37	0.93	1.43	1.18	NA	1.08	1.05	1.09	1.01	1.14	1.17	1.32
A408	0.81	1.94	1.29	1.31	2.09	1.01	0.99	1.14	0.97	0.99	0.93	0.78	2.21	1.11	1.14	1.29	1.22	0.93	0.87	0.96	1.04	0.69	0.86	1.35	1.13	2.35	1.04	1.02	4.38	0.98	0.94	1.16	0.69	1.26	1.26	0.76	1.78	1.26	1.1	0.65	0.92	0.92	0.64	1.02	1.35	0.59	0.95	1.06	0.53
A409	0.76	1.21	1.12	1.24	1.36	0.64	0.81	0.27	1.13	1.27	0.46	1.32	0.34	0.81	1.13	1.48	1.24	1.18	0.86	1.31	1.57	0.41	1.44	0.85	0.62	0.92	1.17	1.31	1.51	1.31	0.78	0.82	1.71	0.96	0.76	0.41	1.59	0.99	0.69	1.24	0.81	0.79	1.94	0.67	0.68	0.6	0.66	0.89	0.99
A411	0.92	1.45	0.95	NA	1.07	1.08	0.72	NA	0.89	0.88	1.37	NA	NA	0.69	1.44	NA	0.79	1.46	1.49	NA	1.52	NA	2.21	1.16	0.78	0.69	0.93	0.87	1.16	1.51	0.79	NA	1.11	1.13	0.84	NA	NA	1.12	0.99	0.97	0.84	0.75	1.21	0.81	1.76	NA	NA	0.87	1.29
A415	0.55	1.16	0.78	0.74	1.77	0.41	0.83	0.41	1.07	1	0.5	1.47	0.44	0.82	1.29	1.05	1.08	0.92	1.12	1.24	1.17	0.23	1.5	0.71	1.08	1.1	0.79	0.98	1.39	1.18	1.17	0.64	0.54	0.94	0.81	0.43	0.65	0.74	0.79	1.52	1.42	0.72	0.81	0.79	0.79	1.59	1.27	0.92	0.79
A419	0.7	0.79	0.85	0.71	1.29	0.89	1.14	2.34	0.64	0.81	0.95	1.27	1.38	0.87	0.83	1.05	0.78	0.95	0.87	0.75	0.92	0.79	1.16	1.02	0.8	1.27	1.02	0.54	1.04	0.67	0.78	0.89	0.84	0.68	0.74	0.64	0.74	0.87	1.39	0.83	0.66	0.77	1.1	1.04	1.12	2.11	0.94	0.66	0.76
A423	0.41	1.47	1.39	0.53	1.29	0.43	0.8	0.41	1.24	1.18	0.5	0.96	0.44	0.52	1.16	1.08	1.12	1.59	0.52	2.04	1.86	0.35	1.2	0.71	0.84	1.13	0.74	1.09	1.74	0.91	0.88	0.58	1.53	1.14	0.8	0.7	1.11	1.01	0.79	1.08	1.1	0.69	0.81	0.79	0.75	0.94	0.69	1	0.96
A424	NA	0.85	0.81	0.91	1.93	0.94	1.75	3.25	0.71	1.2	0.86	1.25	1.14	NA	0.81	0.8	0.73	0.74	0.41	0.65	0.97	0.73	1.18	1.16	1.07	0.61	NA	0.64	1.06	0.8	0.54	0.72	0.74	0.74	NA	0.58	0.69	0.52	1.84	1.06	NA	0.79	0.76	0.93	1.3	1.04	0.81	0.72	0.39
A430	NA	1.04	0.81	1.28	NA	0.86	0.89	1.06	1.08	1.19	1.13	NA	1.13	NA	0.98	1.2	1.05	NA	0.96	NA	0.96	1.07	1.01	1.3	1.39	1.12	NA	1.08	0.71	0.97	0.9	1.14	0.96	1.04	NA	1.16	1.11	NA	0.96	1	NA	1.09	0.88	1.08	0.85	NA	0.93	0.93	NA
A432	0.58	1.53	1.1	1.21	1.87	0.88	0.91	0.97	0.7	0.72	0.77	0.69	2.41	0.81	1.08	1.25	1.03	0.8	1.26	0.88	0.88	0.56	0.75	1.03	1.09	2.39	0.91	0.67	6.19	0.8	0.84	1.01	0.62	1.12	1.17	0.6	1.76	1.1	0.99	0.63	0.81	0.74	0.54	0.85	1.15	0.68	0.83	0.94	0.53
A434	0.94	1.2	1.13	0.64	1.13	1.3	1.15	NA	1.27	1.24	NA	NA	NA	1.04	1.18	1.52	1.25	0.94	1.76	NA	1.17	NA	1.45	NA	1.28	1.16	0.98	1.18	0.79	0.97	1.11	1.15	0.96	1.55	1.05	NA	0.89	0.86	NA	0.78	0.8	0.95	NA	1.04	1.08	NA	NA	1.17	1.27
A435	0.92	1.45	0.95	NA	1.2	1.08	0.72	NA	0.89	0.92	1.37	NA	NA	0.69	1.44	NA	0.79	0.65	1.49	NA	1.52	NA	1.95	1.16	1.22	0.69	0.93	0.87	1.16	1.51	0.79	NA	1.11	1.13	0.84	NA	NA	0.95	0.99	0.97	0.84	0.75	1.21	0.75	1.76	NA	NA	0.87	1.1
A437	0.96	1.01	1.06	1.54	1.2	1.09	1.09	0.97	1.09	0.96	1.05	0.99	1.12	1.04	1.02	0.99	1.18	1.04	0.88	1.01	1.39	1	0.89	1.01	1.45	1.59	1.02	1.17	1.58	0.94	0.95	0.89	1.01	1.25	1.15	1.14	1.36	1.29	1.28	0.98	1.22	1.39	0.94	0.89	1.29	0.88	0.97	1.1	1
A438	0.88	0.79	2.33	0.63	1.07	0.85	0.9	0.76	0.7	0.72	0.98	1.22	0.93	0.63	1.02	0.89	1.19	0.71	0.93	0.77	1.28	0.98	1.07	0.76	0.86	0.86	0.92	0.76	0.77	1.12	0.77	0.89	1.14	0.91	1	1.05	1.05	0.8	0.88	1.53	0.73	0.69	1.18	0.93	0.86	1.08	1.02	0.92	0.85
A443	0.8	1.02	0.55	1.04	1.21	0.87	0.91	0.65	1.31	0.9	0.84	1.07	1.24	0.89	1.13	0.92	1.03	0.92	0.96	0.87	1.03	0.74	1.18	0.57	1.35	1.7	0.99	1.01	1.35	1.22	0.66	0.75	1.93	1.19	1.18	1.04	2.18	0.46	1.3	1.04	0.97	0.96	2.04	0.92	1.13	1	0.67	0.86	0.43
A444	1.09	1.47	0.96	7.17	NA	0.89	0.88	1.01	0.89	0.87	0.88	0.86	1.32	1.03	0.78	0.79	0.9	NA	1.39	0.9	1.25	0.91	0.81	0.79	2.73	1.84	0.9	0.95	1.2	0.97	1.02	0.95	0.91	1.1	1.05	0.9	1.26	NA	0.94	0.83	1.03	0.81	1	0.92	1.07	1.24	1.06	1.24	NA
A445	0.83	1	0.9	1.11	0.96	0.74	0.68	0.87	0.74	0.9	0.9	0.86	0.99	0.85	0.8	1.16	1.05	0.72	1.15	0.72	1.02	0.91	0.86	0.83	1	0.99	0.8	1.06	1.05	0.94	0.89	0.99	1.17	0.72	1.05	1.02	1.24	0.69	0.96	0.93	0.94	0.99	1.29	1.39	0.94	1.26	1.01	0.76	0.8
A446	0.83	0.94	0.95	1.08	1.2	0.94	0.88	1.04	0.92	0.92	0.8	0.93	1.01	0.92	1.16	1.11	1.08	0.93	1.17	0.89	1.12	1.01	0.93	1.06	1.44	1.37	0.91	1.01	1.64	0.89	0.95	1.02	1.06	0.95	0.86	1.12	1.18	1.04	0.92	1.06	0.92	1.11	1.1	0.95	1.08	0.99	1.23	1.16	1.05
A449	0.83	1.07	NA	1	0.99	0.75	0.86	0.88	1.24	0.99	0.94	0.81	1.33	1	NA	1.26	0.98	1.05	0.82	1.16	1.1	0.94	0.81	0.74	1.34	1.08	0.84	1.04	NA	0.77	NA	0.85	1.04	1	1.27	0.93	1.06	1.07	1	0.56	1.04	NA	1.17	1.14	1	0.94	0.98	1.21	1.04
A450	NA	0.85	0.81	0.91	1.93	0.94	1.75	3.25	0.71	1.2	0.86	1.25	1.14	NA	0.81	0.8	0.73	0.74	0.41	0.65	0.97	0.73	1.18	1.16	1.07	0.61	NA	0.64	1.06	0.8	0.54	0.72	0.74	0.74	NA	0.58	0.69	0.52	1.84	1.06	NA	0.79	0.76	0.93	1.3	1.04	0.81	0.72	0.39
A451	0.69	0.93	1.64	0.71	1.23	0.56	0.44	0.63	0.99	1.65	0.66	0.87	0.93	0.62	1.09	1.11	2.96	0.99	0.83	0.8	1.89	0.53	1.67	0.71	1.02	0.71	0.65	2.03	0.9	1.03	0.72	0.74	1.36	0.69	0.81	0.85	1.57	0.82	0.76	1.13	0.77	0.72	1.16	0.71	0.85	0.87	0.81	0.78	0.96
A452	0.83	1	0.9	1.11	0.96	0.74	0.68	0.87	0.74	0.9	0.9	0.86	0.99	0.85	0.8	1.16	1.05	0.72	1.15	0.72	1.02	0.91	0.86	0.83	1	0.99	0.8	1.06	1.05	0.94	0.89	0.99	1.17	0.72	1.05	1.02	1.24	0.69	0.96	0.93	0.94	0.99	1.29	1.39	0.94	1.26	1.01	0.76	0.8
A453	0.7	0.79	0.85	0.71	1.29	0.89	1.14	2.34	0.64	0.81	0.95	1.27	1.38	0.87	0.83	1.05	0.78	0.95	0.87	0.75	0.92	0.79	1.16	1.02	0.8	1.27	1.02	0.54	1.04	0.67	0.78	0.89	0.84	0.68	0.74	0.64	0.74	0.87	1.39	0.83	0.66	0.77	1.1	1.04	1.12	2.11	0.94	0.66	0.76
A454	0.78	0.89	NA	NA	1.09	0.64	0.67	0.97	0.76	0.77	0.91	0.9	0.87	0.84	NA	NA	0.89	0.76	0.93	0.89	0.96	0.73	0.93	0.83	0.38	0.69	0.95	0.86	NA	0.81	NA	NA	0.88	1.03	1.07	0.96	NA	1.37	0.93	1.43	1.18	NA	1.08	1.05	1.09	1.01	1.14	1.17	1.32
A455	0.84	0.97	1.03	1.51	1	0.99	1.06	0.94	1.14	0.93	0.87	1.11	1.31	0.98	0.93	2.52	0.92	0.91	0.94	0.92	0.87	1.03	0.93	1.04	1.11	0.7	1.03	1.22	1.38	0.9	0.96	1.07	1.06	0.87	1.11	0.86	1.43	0.95	0.81	0.93	0.88	1.28	1.13	1	1.03	0.87	0.96	1.08	0.62
A456	0.8	1.02	0.55	1.04	1.21	0.87	0.91	0.65	1.31	0.9	0.84	1.07	1.24	0.89	1.13	0.92	1.03	0.92	0.96	0.87	1.03	0.74	1.18	0.57	1.35	1.7	0.99	1.01	1.35	1.22	0.66	0.75	1.93	1.19	1.18	1.04	2.18	0.46	1.3	1.04	0.97	0.96	2.04	0.92	1.13	1	0.67	0.86	0.43
A457	0.83	1.07	NA	1	0.99	0.75	0.86	0.88	1.24	0.99	0.94	0.81	1.33	1	NA	1.26	0.98	1.05	0.82	1.16	1.1	0.94	0.81	0.74	1.34	1.08	0.84	1.04	NA	0.77	NA	0.85	1.04	1	1.27	0.93	1.06	1.07	1	0.56	1.04	NA	1.17	1.14	1	0.94	0.98	1.21	1.04
A464	0.38	0.66	2.14	1.28	1.29	0.67	0.88	NA	1.03	1.22	NA	NA	NA	0.75	1.37	1.66	1.02	0.96	0.74	NA	0.99	NA	0.75	NA	0.87	0.97	0.79	1.7	1.06	1.18	0.78	0.86	0.66	0.79	0.51	NA	0.82	0.81	NA	1.27	0.48	0.74	NA	1.08	1.15	NA	NA	1.09	0.79
A466	0.81	0.89	1.42	0.35	0.93	0.72	0.56	0.8	0.95	1.67	0.81	1.36	0.35	0.78	1.2	0.41	1.52	0.85	0.53	0.98	1.31	0.74	1.33	0.7	0.53	0.35	0.82	1.58	0.58	1.35	0.95	1.06	1.25	0.9	1.05	1.02	1.18	0.77	1.06	1.23	1.21	1.01	1.27	1.04	0.87	0.96	0.87	0.73	0.86
A468	0.66	0.71	1.02	1.39	1.02	1.85	NA	1.13	NA	1.75	0.92	NA	2.7	0.88	2.57	1.21	NA	1.05	1.71	NA	0.88	0.87	1.26	0.74	3.21	NA	1.36	NA	0.97	NA	0.98	0.91	1.78	0.98	1.23	0.56	1.67	1.1	0.98	2.26	1.65	2.39	0.89	1.68	1.16	NA	0.84	NA	0.91
A470	0.83	1	0.94	1.09	1.64	1.34	0.83	1.02	0.78	0.91	0.71	0.98	1.37	1.09	1.18	1.1	0.91	0.85	1.32	0.91	0.84	1.12	0.91	0.78	1.21	1.08	1.05	0.77	1.74	0.96	1.16	0.98	1.13	0.99	1.05	0.99	1.11	1	1.06	1.18	0.69	1.1	1	1	1.11	1.3	0.74	0.84	0.88
A473	0.76	0.51	1.02	0.76	1.08	1.02	1.08	0.68	0.9	0.97	0.88	0.73	0.41	0.87	0.99	0.24	0.99	0.86	0.14	0.76	0.87	0.63	0.78	0.78	0.2	0.29	1.05	0.92	0.43	0.84	0.84	0.91	1.12	0.94	1.03	0.83	1.15	1.28	1.12	1.12	1.19	1.15	1.42	1.28	1.22	1.24	0.89	1.59	1.26
A474	0.41	1.47	1.39	0.53	1.29	0.43	0.8	0.41	1.24	1.18	0.5	0.96	0.44	0.52	1.16	1.08	1.12	1.59	0.52	2.04	1.86	0.35	1.2	0.71	0.84	1.13	0.74	1.09	1.74	0.91	0.88	0.58	1.53	1.14	0.8	0.7	1.11	1.01	0.79	1.08	1.1	0.69	0.81	0.79	0.75	0.94	0.69	1	0.96
A475	1.13	1	0.93	0.57	1.23	0.75	1.14	0.96	1.01	0.92	1.06	1.39	0.75	1.18	1.05	1.1	1.05	1.03	0.71	0.97	1.02	0.98	1.91	1.1	0.95	1.55	1.23	1.03	0.88	1.09	0.91	0.96	0.84	0.99	1.23	1.04	1.02	0.83	0.82	0.62	0.9	0.83	0.81	0.93	0.89	0.92	1.01	0.81	0.84
A483	0.7	0.97	1.38	NA	0.94	0.66	0.85	0.74	0.93	1.94	0.66	0.82	0.79	0.61	0.93	NA	2.5	0.76	0.73	0.78	2.17	0.72	1.07	0.71	0.95	1.05	0.61	2.51	1.35	0.9	0.83	NA	1.2	0.71	0.73	0.81	NA	0.74	0.76	1.3	0.73	0.72	1.16	1.08	1.08	0.86	0.97	0.88	0.84
A487	0.41	1.47	1.39	0.53	1.29	0.43	0.8	0.41	1.24	1.18	0.5	0.96	0.44	0.52	1.16	1.08	1.12	1.59	0.52	2.04	1.86	0.35	1.2	0.71	0.84	1.13	0.74	1.09	1.74	0.91	0.88	0.58	1.53	1.14	0.8	0.7	1.11	1.01	0.79	1.08	1.1	0.69	0.81	0.79	0.75	0.94	0.69	1	0.96
A490	0.9	1.03	1.11	NA	1.6	0.63	0.54	NA	0.61	2.5	0.84	1.74	NA	0.95	1.26	NA	1.13	0.57	1.87	0.73	0.98	NA	1.52	0.79	2.44	1.81	0.71	1.1	1.06	1.58	1.14	NA	1.03	0.69	1.01	NA	NA	0.61	0.91	0.99	0.99	1.06	0.88	1.02	0.84	1.07	NA	0.55	0.72
A494	0.61	NA	0.67	0.63	0.52	NA	0.32	0.84	2.41	1.06	0.54	NA	0.81	0.67	0.62	0.68	0.57	0.94	NA	NA	NA	0.59	0.54	0.59	0.53	0.64	0.65	0.92	0.69	0.75	0.55	0.69	NA	NA	0.71	0.52	3.49	1.79	2.31	NA	3.23	3.06	2.09	2.81	NA	NA	2.09	1.06	0.69
A499	0.84	1.24	1.08	1.66	1.69	1.1	1	1.05	0.95	0.86	0.81	0.78	2.42	0.92	1.14	1.68	1.03	0.97	1.31	1.11	0.88	0.96	0.74	1.06	1.4	2.1	1.05	0.93	4.1	0.82	0.89	1.01	0.73	1.12	1.19	0.89	1.64	1.09	0.98	0.79	1.04	1.12	0.85	0.98	1.1	0.9	0.82	0.95	0.56
A500	0.89	1.1	0.84	1.36	0.98	0.77	0.84	0.87	0.97	0.77	0.99	1.21	1.55	1.05	1.02	1.28	0.84	1.02	1.45	0.97	1.03	1	1.01	0.92	1.23	0.93	0.88	0.86	1.44	1.02	0.85	1.15	0.93	1.15	0.99	1	1.14	0.94	1.1	0.92	0.96	1.12	0.94	0.98	1.08	1.22	0.98	0.89	1
A501	0.41	1.47	1.39	0.53	1.29	0.43	0.8	0.41	1.24	1.18	0.5	0.96	0.44	0.52	1.16	1.08	1.12	1.59	0.52	2.04	1.86	0.35	1.2	0.71	0.84	1.13	0.74	1.09	1.74	0.91	0.88	0.58	1.53	1.14	0.8	0.7	1.11	1.01	0.79	1.08	1.1	0.69	0.81	0.79	0.75	0.94	0.69	1	0.96
A504	0.65	1.33	0.39	1.2	1.67	NA	0.87	NA	1.4	1.39	NA	1.4	NA	0.42	1.7	1.46	1.3	1.1	NA	1.45	1.55	NA	1.89	NA	1.4	0.89	0.69	1.74	2.28	1.71	1.15	1.01	NA	0.91	0.85	NA	1.1	0.7	NA	NA	0.9	2.04	NA	0.82	0.84	1.58	NA	0.79	0.8
A511	1.09	1.47	0.96	7.17	NA	0.89	0.88	1.01	0.89	0.87	0.88	0.86	1.32	1.03	0.78	0.79	0.9	NA	1.39	0.9	1.25	0.91	0.81	0.79	2.73	1.84	0.9	0.95	1.2	0.97	1.02	0.95	0.91	1.1	1.05	0.9	1.26	NA	0.94	0.83	1.03	0.81	1	0.92	1.07	1.24	1.06	1.24	NA
A515	0.58	1.05	0.9	1.12	0.81	0.96	0.77	0.84	0.96	0.94	1	0.85	1.44	0.75	1.04	1.06	0.91	0.77	1.24	1.04	1	0.98	0.97	0.93	0.98	1.16	0.96	1.05	1.47	0.98	0.73	1.13	0.94	0.9	0.99	0.81	0.89	0.94	1.2	1.03	0.87	1.25	1.2	1.27	1.12	1.12	0.9	0.97	0.62
A518	0.98	1.09	1.05	0.6	0.76	0.92	0.93	0.99	0.99	1.08	1.02	1.01	0.6	0.74	1.04	0.59	0.93	1.04	0.75	0.8	1.19	0.92	0.97	0.78	1.32	0.72	0.85	0.86	0.61	0.96	1.15	1.09	1.01	1.12	1.2	0.94	1.12	1.25	1.09	0.92	1.25	1.28	1.07	1.01	1.09	0.57	0.92	1.17	1.11
A519	1.13	1.2	1.16	0.93	1.16	NA	0.84	1.61	NA	1.11	1.06	1.72	1.15	1.3	1.17	1.02	0.93	1.09	NA	1.48	0.96	1.57	0.95	1.06	0.89	0.88	1.28	NA	1.07	NA	1.15	1.17	NA	1.05	1.13	1.38	0.91	0.92	1.16	NA	1.13	1.11	0.63	1.08	1.01	0.93	1.24	1.03	1.08
A520	0.95	1.08	0.91	0.96	1.32	1.25	1.08	1.12	0.97	1.01	1.21	1.01	1.15	1.17	1.11	2.07	1.05	1.04	1.81	1.06	1.13	1.26	0.9	1.12	1.09	0.88	1.28	0.93	1.13	0.93	1.03	0.91	0.85	0.92	0.96	0.97	0.82	1	0.85	1.32	1.25	1	0.83	1.19	0.95	1.56	1.11	0.83	0.87
A522	NA	1.07	1.13	NA	1.25	0.8	0.69	0.68	0.62	0.89	NA	NA	0.82	NA	1.07	NA	1.09	0.98	1.28	NA	0.94	0.67	0.89	NA	0.88	0.61	NA	1.27	1.38	1.09	1.04	NA	0.81	1.02	NA	0.87	NA	0.82	NA	0.89	NA	0.99	NA	0.93	0.98	NA	0.81	1.04	1.02
A524	1.03	1.19	1.12	0.78	0.75	0.98	1.09	0.8	1.09	1.3	1.04	0.8	1	1.04	0.94	0.67	1.16	1.2	0.94	0.96	1.21	0.97	0.96	0.81	0.89	1.03	1.09	1.07	0.69	1.02	0.98	1.05	1.08	1.17	1.26	0.88	0.92	1.03	0.78	0.75	0.78	0.93	0.82	1.06	0.78	0.68	0.52	0.85	1.16
A525	0.87	1	1.08	1.11	1.53	0.73	0.61	0.87	0.74	1.03	0.87	1.22	0.99	0.9	1.18	1.16	1.13	0.71	1.26	0.72	1.02	0.91	0.87	0.81	1.1	1.02	0.75	1.1	1.05	0.94	1.13	0.99	1.13	0.72	1.03	1.02	1.24	0.67	0.94	0.9	0.96	1.02	1.07	1.02	0.94	1.16	1.01	0.76	0.74
A528	0.7	1.03	1.38	NA	0.94	0.72	0.85	0.74	0.93	1.94	0.66	0.82	0.79	0.61	0.93	NA	2.5	0.76	1.31	0.78	1.85	0.72	1.07	0.71	0.95	1.05	0.61	2.51	1.35	0.9	0.83	NA	1.16	0.71	0.73	0.81	NA	0.74	0.76	1.34	0.73	0.72	1.16	1.08	0.98	0.86	0.97	0.88	0.84
A533	0.81	1.47	1.42	0.34	0.93	0.72	0.56	0.8	1.02	1.59	0.7	1.46	0.36	0.78	1.2	0.59	1.52	0.85	0.52	1.25	1.25	0.75	1.33	0.7	0.44	0.32	0.82	1.51	0.56	1.35	0.95	1.1	1.14	0.65	1.12	1.18	1.08	0.77	1.09	1.35	1.21	1.1	1.04	1.05	1.21	1.02	0.99	0.62	0.86
A534	NA	0.72	1.13	NA	1.25	0.78	0.69	0.77	0.62	1.07	NA	NA	0.71	NA	1.07	NA	1.09	0.98	2.32	NA	1.07	0.8	0.92	NA	0.78	0.61	NA	1.27	1.38	1.09	1.04	NA	1.11	0.68	NA	1.03	NA	0.82	NA	1.39	NA	0.99	NA	1.03	0.83	NA	0.97	1.04	1.02
A536	0.79	0.65	0.74	1.42	NA	NA	0.97	0.98	NA	0.98	1.11	1.12	1.61	0.8	0.96	1.68	0.95	NA	NA	1.06	1.01	1.12	1.18	0.99	1.71	1.79	1	NA	1.57	NA	0.95	0.99	NA	0.82	0.8	1.1	1.16	NA	0.83	NA	0.83	0.96	0.94	0.91	0.95	1.34	0.84	0.98	NA
A537	0.83	0.86	1	1.11	1.25	0.74	0.69	0.82	0.74	1.03	0.9	0.86	0.83	0.85	0.93	1.16	1.09	0.73	1.15	0.72	1.04	0.85	0.87	0.83	0.9	0.99	0.8	1.27	1.2	0.94	0.96	0.99	1.17	0.69	1.05	1.03	1.24	0.71	0.96	0.93	0.94	0.99	1.29	1.03	0.93	1.26	0.99	1.04	0.87
A539	0.41	1.47	1.39	0.53	1.29	0.43	0.8	0.41	1.24	1.18	0.5	0.96	0.44	0.52	1.16	1.08	1.12	1.59	0.52	2.04	1.86	0.35	1.2	0.71	0.84	1.13	0.74	1.09	1.74	0.91	0.88	0.58	1.53	1.14	0.8	0.7	1.11	1.01	0.79	1.08	1.1	0.69	0.81	0.79	0.75	0.94	0.69	1	0.96
A541	1.13	1.2	1.16	0.93	1.16	NA	0.84	1.61	NA	1.11	1.06	1.72	1.15	1.3	1.17	1.02	0.93	1.09	NA	1.48	0.96	1.57	0.95	1.06	0.89	0.88	1.28	NA	1.07	NA	1.15	1.17	NA	1.05	1.13	1.38	0.91	0.92	1.16	NA	1.13	1.11	0.63	1.08	1.01	0.93	1.24	1.03	1.08
A543	0.95	1.04	0.86	1.13	0.98	1.07	1.78	1.27	0.78	0.88	0.63	1.03	1.55	0.85	0.98	1.23	1.61	1.04	1.08	1.03	0.93	0.87	1.22	1.17	1.01	0.97	0.98	1.76	1.48	1.51	0.8	0.82	1.04	0.98	1.11	1.17	0.99	0.95	0.73	1.02	0.81	0.93	0.8	0.89	0.97	1.09	0.92	0.78	1.02
A546	0.87	1.04	1.43	0.35	0.94	0.79	0.56	0.88	1	1.63	0.75	1.56	0.57	0.78	1.22	0.41	1.52	0.82	0.71	1.06	1.25	0.79	1.35	0.64	0.48	0.32	0.82	1.58	0.57	1.42	1	1.09	1.14	0.78	1.05	1.33	1.08	0.71	1.07	1.19	1.21	1.05	1.15	1.04	0.92	1.02	1.06	0.62	0.76
A553	0.8	1.02	0.55	0.81	1.13	0.87	0.91	0.65	1.11	0.9	0.84	1.07	1.24	0.89	1.13	0.79	1.03	0.88	0.96	0.87	1.03	0.74	1.18	0.57	1.35	1.7	0.99	1.24	1.35	1.11	0.66	0.68	1.93	1.19	1.18	1.04	2.35	0.43	1.3	1.04	0.97	0.96	2.04	0.92	1.13	1	0.67	0.86	0.4
A556	NA	NA	0.64	1.2	NA	0.32	0.85	1.89	0.87	1.4	1.17	NA	4.02	NA	0.89	0.91	1.19	NA	1.22	NA	NA	1.89	1.33	1.86	0.47	1.07	NA	0.97	1	1.05	0.65	0.92	0.73	NA	NA	2.06	1.24	NA	1.85	1.08	NA	1.24	2.07	1.19	NA	NA	1.96	1.16	NA
A557	0.96	1.49	0.95	1.07	1.05	0.69	0.8	0.66	1.57	0.9	0.8	1.17	1.01	0.73	1.25	0.88	0.91	1.3	1.16	1.27	0.82	0.82	1.43	0.68	1.22	1.02	0.77	0.82	1.71	1.38	1.03	0.98	0.86	0.75	0.94	1.19	1.14	1.01	0.24	0.18	1.04	1.24	1.02	1.19	0.34	1.59	1.52	0.86	0.97
A558	0.83	0.94	0.95	1.08	1.2	0.94	0.88	1.04	0.92	0.92	0.8	0.93	1.01	0.92	1.16	1.11	1.08	0.93	1.17	0.89	1.12	1.01	0.93	1.06	1.44	1.37	0.91	1.01	1.64	0.89	0.95	1.02	1.06	0.95	0.86	1.12	1.18	1.04	0.92	1.06	0.92	1.11	1.1	0.95	1.08	0.99	1.23	1.16	1.05
A561	0.84	1.24	1.08	1.66	1.69	1.1	1	1.05	0.95	0.86	0.81	0.78	2.42	0.92	1.14	1.68	1.03	0.97	1.31	1.11	0.88	0.96	0.74	1.06	1.4	2.1	1.05	0.93	4.1	0.82	0.89	1.01	0.73	1.12	1.19	0.89	1.64	1.09	0.98	0.79	1.04	1.12	0.85	0.98	1.1	0.9	0.82	0.95	0.56
A564	0.96	1.49	0.95	1.07	1.05	0.69	0.8	0.66	1.57	0.9	0.8	1.17	1.01	0.73	1.25	0.88	0.91	1.3	1.16	1.27	0.82	0.82	1.43	0.68	1.22	1.02	0.77	0.82	1.71	1.38	1.03	0.98	0.86	0.75	0.94	1.19	1.14	1.01	0.24	0.18	1.04	1.24	1.02	1.19	0.34	1.59	1.52	0.86	0.97
A571	0.96	1.49	0.95	1.07	1.05	0.69	0.8	0.66	1.57	0.9	0.8	1.17	1.01	0.73	1.25	0.88	0.91	1.3	1.16	1.27	0.82	0.82	1.43	0.68	1.22	1.02	0.77	0.82	1.71	1.38	1.03	0.98	0.86	0.75	0.94	1.19	1.14	1.01	0.24	0.18	1.04	1.24	1.02	1.19	0.34	1.59	1.52	0.86	0.97
A572	0.41	1.47	1.39	0.53	1.29	0.43	0.8	0.41	1.24	1.18	0.5	0.96	0.44	0.52	1.16	1.08	1.12	1.59	0.52	2.04	1.86	0.35	1.2	0.71	0.84	1.13	0.74	1.09	1.74	0.91	0.88	0.58	1.53	1.14	0.8	0.7	1.11	1.01	0.79	1.08	1.1	0.69	0.81	0.79	0.75	0.94	0.69	1	0.96
A573	0.77	1.05	1	1.02	0.69	1.11	1.06	1.12	1.26	1.08	0.91	1.32	0.34	0.99	0.95	1.07	0.92	1.04	0.67	1.03	1	1.02	0.98	0.77	0.66	0.7	1.12	1.4	1.09	1.02	0.92	1.28	1.18	1.09	1.1	0.98	1.63	1.03	0.9	0.97	0.8	1.67	1.09	1.13	1.03	0.88	0.96	1.08	0.73
A575	0.97	2.27	1.07	1	NA	1.38	1.02	1.17	1.2	1.49	NA	1.03	0.89	0.88	1.69	1.04	0.9	NA	1.14	1.28	0.93	1.69	0.49	NA	0.43	2.46	0.96	1.13	0.66	1.5	0.89	0.97	1.11	1.35	0.89	0.95	1.18	NA	NA	0.9	1.03	0.98	NA	0.76	1.06	0.88	0.89	0.85	NA
A578	0.46	1.63	0.44	0.34	NA	0.52	NA	0.55	1.64	0.59	0.52	0.6	0.37	0.6	0.47	0.99	NA	NA	0.52	1.56	0.67	0.61	0.65	0.76	0.43	NA	0.83	0.71	0.34	0.51	0.58	1.48	0.63	0.65	1.42	0.75	0.71	NA	1.36	1.35	0.68	1.39	0.77	1.35	1.36	0.74	0.78	NA	NA
A581	0.41	1.47	1.39	0.53	1.29	0.43	0.8	0.41	1.24	1.18	0.5	0.96	0.44	0.52	1.16	1.08	1.12	1.59	0.52	2.04	1.86	0.35	1.2	0.71	0.84	1.13	0.74	1.09	1.74	0.91	0.88	0.58	1.53	1.14	0.8	0.7	1.11	1.01	0.79	1.08	1.1	0.69	0.81	0.79	0.75	0.94	0.69	1	0.96
A582	0.38	0.66	2.14	0.92	NA	0.67	0.88	NA	1.03	1.22	NA	NA	NA	0.75	1.37	1.16	1.02	NA	0.74	NA	0.99	NA	0.75	NA	0.87	0.97	0.79	1.7	1.06	1.18	0.78	1	0.66	0.79	0.51	NA	0.75	NA	NA	1.27	0.48	0.74	NA	1.08	1.15	NA	NA	1.09	NA
A585	0.9	0.76	1.11	NA	1.45	0.51	0.51	NA	0.61	2.5	0.84	1.74	NA	0.95	1.26	NA	0.93	0.71	1.5	0.73	0.54	NA	1.52	0.79	2.44	1.45	0.71	1.1	1.06	1.58	1.14	NA	0.96	0.42	1.01	NA	NA	0.72	0.91	0.71	0.99	1.06	0.88	1.02	1.2	1.07	NA	0.5	0.74
A586	0.94	1.2	1.13	0.64	1.13	1.3	1.15	NA	1.27	1.24	NA	NA	NA	1.04	1.18	1.52	1.25	0.94	1.76	NA	1.17	NA	1.45	NA	1.28	1.16	0.98	1.18	0.79	0.97	1.11	1.15	0.96	1.55	1.05	NA	0.89	0.86	NA	0.78	0.8	0.95	NA	1.04	1.08	NA	NA	1.17	1.27
A595	0.92	1.45	0.95	NA	1.2	1.08	0.72	NA	0.89	0.88	1.37	NA	NA	0.69	1.44	NA	0.79	0.65	1.49	NA	1.52	NA	2.21	1.16	0.78	0.69	0.93	0.87	1.16	1.51	0.79	NA	1.11	1.13	0.84	NA	NA	0.95	0.99	0.97	0.84	0.75	1.21	0.81	1.76	NA	NA	0.87	1.1
A599	0.41	1.97	1.69	0.56	1.04	0.53	0.69	0.47	1.84	1.58	NA	0.96	0.53	0.52	0.8	1.2	1.79	1.92	0.51	2.04	2.05	0.4	1.06	NA	0.84	1.05	0.66	1.71	1.87	0.8	0.54	0.5	1.62	1.15	0.62	0.74	1.45	1.03	NA	1.05	0.66	0.6	NA	0.85	0.73	0.94	0.6	1	0.98
A604	0.92	1.45	0.95	NA	1.2	1.08	0.72	NA	0.89	0.88	1.37	NA	NA	0.69	1.44	NA	0.79	0.65	1.49	NA	1.52	NA	2.21	1.16	0.78	0.69	0.93	0.87	1.16	1.51	0.79	NA	1.11	1.13	0.84	NA	NA	0.95	0.99	0.97	0.84	0.75	1.21	0.81	1.76	NA	NA	0.87	1.1
A606	0.89	0.91	0.63	1.56	1.12	0.68	0.62	0.97	0.97	0.48	0.8	0.66	1.45	0.8	0.9	2.32	0.51	1.06	1.65	0.9	0.53	0.72	0.79	0.67	1.54	1.15	0.6	0.46	1.91	0.61	0.74	0.85	1.07	0.8	1.03	1.17	1.41	1.21	1.34	1.15	1.59	0.94	1.14	0.85	1.3	1.51	1.41	0.94	0.9
A607	NA	0.9	0.96	NA	0.78	0.97	0.89	0.97	NA	0.91	0.85	0.76	1.56	NA	0.71	NA	0.91	0.93	1.08	0.98	0.96	0.94	0.85	0.95	1.51	1.55	NA	NA	1.24	NA	1.05	NA	1.03	0.98	NA	0.86	NA	0.88	0.88	0.87	NA	0.81	1.1	1.03	1.09	0.98	1.06	1.08	1.14
A610	1.15	NA	1.03	0.09	0.74	0.92	0.86	NA	NA	1.14	1.06	0.92	NA	0.94	1.04	0.2	0.91	1	0.35	0.91	NA	NA	0.68	0.83	0.24	0.32	0.9	NA	NA	NA	0.97	1.19	0.83	NA	0.9	NA	1.18	1.2	0.99	1.06	1.2	1.24	1.07	1.41	NA	1.05	NA	1.1	1.11
A614	0.92	1.45	0.95	NA	1.2	1.08	0.72	NA	0.89	0.88	1.37	NA	NA	0.69	1.44	NA	0.79	0.65	1.49	NA	1.52	NA	2.21	1.16	0.78	0.69	0.93	0.87	1.16	1.51	0.79	NA	1.11	1.13	0.84	NA	NA	0.95	0.99	0.97	0.84	0.75	1.21	0.81	1.76	NA	NA	0.87	1.1
A615	0.28	1.63	NA	0.18	1.89	0.75	0.64	0.62	1.8	NA	NA	0.58	0.29	0.57	NA	0.19	1.25	1.98	0.5	2.25	1.19	0.84	NA	NA	NA	0.57	0.81	1.2	NA	0.53	NA	0.38	0.93	0.74	0.45	0.75	0.68	0.58	NA	0.7	0.64	NA	NA	NA	0.49	0.87	0.93	0.92	0.69
A617	0.92	1.45	0.95	NA	1.2	1.08	0.72	NA	0.89	0.88	1.37	NA	NA	0.69	1.44	NA	0.79	0.65	1.49	NA	1.52	NA	2.21	1.16	0.78	0.69	0.93	0.87	1.16	1.51	0.79	NA	1.11	1.13	0.84	NA	NA	0.95	0.99	0.97	0.84	0.75	1.21	0.81	1.76	NA	NA	0.87	1.1
A620	0.57	1.21	0.9	1.5	2.09	0.61	0.77	0.61	1.02	1.01	0.49	1.78	0.99	0.51	2.01	1.59	1.03	1	1.33	1.05	0.73	0.59	1.77	0.75	1.11	0.94	0.61	0.87	1.15	1.5	0.76	0.74	1.26	0.88	0.5	0.8	1.53	0.71	0.63	1.11	0.74	0.91	1.81	1	0.6	0.98	0.74	0.95	0.73
A621	0.69	0.84	1.64	0.71	1.6	0.47	0.23	0.53	1.16	1.65	NA	1.83	1.11	0.62	1.15	1.11	3.51	1.3	0.94	0.94	1.25	0.39	1.78	NA	1.05	0.48	0.69	2	0.85	1.17	0.71	0.74	1.54	0.64	0.89	0.9	1.57	0.92	NA	0.99	0.82	0.69	NA	0.54	0.72	1.01	0.68	0.69	1.1
A633	0.6	0.72	0.81	0.71	1.34	0.75	1	2.22	0.64	0.81	0.82	1.2	0.72	0.88	0.76	1.05	0.71	0.89	0.67	0.54	0.86	0.74	1.16	0.95	0.8	0.79	1.1	0.54	1.02	0.67	0.64	0.89	0.66	0.69	0.69	0.67	0.74	0.85	1.59	0.85	0.6	0.71	0.98	1.04	1.06	0.78	0.91	0.75	0.66
A634	0.57	0.67	1.93	0.23	NA	0.67	0.65	0.68	0.69	2.06	0.63	0.93	0.42	0.7	1.06	0.31	1.99	NA	0.53	0.8	2.96	0.75	1	0.57	0.39	0.35	0.72	2.22	0.36	1.02	1.03	1.05	1.35	0.52	1.05	1.27	0.99	NA	0.9	1.37	0.99	0.98	1.21	0.91	0.79	0.88	0.96	0.81	NA
A635	1.09	0.98	1.05	1.18	0.85	0.95	NA	0.95	NA	0.88	0.97	NA	1.26	1.04	0.86	1.07	NA	0.99	1.12	NA	0.84	0.88	0.9	0.92	1.35	NA	1.12	NA	1.38	NA	1.04	1.12	0.87	0.91	1.05	0.83	0.8	0.75	0.75	0.7	0.98	0.89	1.03	1.17	0.8	NA	0.91	NA	1.12
A636	0.55	1.07	0.78	0.41	1.77	0.41	0.88	0.41	1.01	0.96	0.5	NA	0.44	0.82	1.29	1.01	1.04	0.92	1.12	NA	0.89	0.23	1.36	0.71	0.84	1.13	0.79	0.95	1.39	1.15	1.17	0.61	0.54	0.96	0.81	0.43	0.61	0.74	0.79	1.52	1.42	0.72	0.81	0.76	0.78	NA	1.27	1.11	0.79
A639	1.05	1.13	1.4	0.35	0.72	0.95	0.99	1.15	1.13	1.49	1.09	1.11	0.26	1.05	1.14	0.33	1.41	0.96	0.08	0.99	1.37	1.23	1.12	0.99	0.36	0.26	1.16	1.26	0.31	1.06	1.14	1.11	0.74	0.96	1.41	1.03	0.87	0.92	1.09	0.69	0.77	0.83	0.87	0.92	1.22	0.62	1	0.97	0.95
A642	1.09	0.98	1.05	1.18	0.85	0.95	NA	0.95	NA	0.88	0.97	NA	1.26	1.04	0.86	1.07	NA	0.99	1.12	NA	0.84	0.88	0.9	0.92	1.35	NA	1.12	NA	1.38	NA	1.04	1.12	0.87	0.91	1.05	0.83	0.8	0.75	0.75	0.7	0.98	0.89	1.03	1.17	0.8	NA	0.91	NA	1.12
A643	1.03	0.96	0.92	1.24	1.36	0.72	0.94	1.05	0.91	0.91	0.84	1.07	1.46	0.89	0.98	1.49	0.97	0.91	2.42	0.97	0.97	0.86	0.93	0.9	1.35	1.26	0.77	0.93	1.21	1	0.8	1.01	1.01	0.97	1.01	0.79	1.18	1.1	1.14	0.98	0.89	0.99	0.97	0.99	0.95	1.12	0.76	0.9	0.88
A647	0.41	1.97	1.69	0.56	1.04	0.53	0.69	0.47	1.84	1.58	NA	0.96	0.53	0.52	0.8	1.2	1.79	1.92	0.51	2.04	2.05	0.4	1.06	NA	0.84	1.05	0.66	1.71	1.87	0.8	0.54	0.5	1.62	1.15	0.62	0.74	1.45	1.03	NA	1.05	0.66	0.6	NA	0.85	0.73	0.94	0.6	1	0.98
A648	0.8	1.02	0.55	0.81	1.13	0.87	0.91	0.65	1.31	0.9	0.84	1.07	1.24	0.89	1.13	0.79	1.03	0.88	0.96	0.87	1.03	0.74	1.18	0.57	1.35	1.7	0.99	1.01	1.35	1.22	0.66	0.68	1.93	1.19	1.18	1.04	2.35	0.43	1.3	1.04	0.97	0.96	2.04	0.92	1.13	1	0.67	0.86	0.4
A653	0.92	1.45	0.95	NA	1.2	1.08	0.72	NA	0.89	0.88	1.37	NA	NA	0.69	1.44	NA	0.79	0.65	1.49	NA	1.52	NA	2.21	1.16	0.78	0.69	0.93	0.87	1.16	1.51	0.79	NA	1.11	1.13	0.84	NA	NA	0.95	0.99	0.97	0.84	0.75	1.21	0.81	1.76	NA	NA	0.87	1.1
A655	0.71	NA	0.97	0.23	0.88	0.57	NA	0.71	0.69	1.04	1.01	1.04	0.34	0.97	0.9	0.51	NA	0.8	0.28	1.02	NA	0.82	0.95	0.51	0.4	NA	0.61	1.22	0.39	0.92	1.48	0.83	1.03	NA	1.05	0.81	0.98	0.51	0.87	0.86	1.56	0.85	1.12	0.82	NA	0.8	1.54	NA	0.53
A661	0.55	1.07	0.78	0.41	1.77	0.41	0.88	0.41	1.01	0.96	0.5	NA	0.44	0.82	1.29	1.01	1.04	0.92	1.12	NA	0.89	0.23	1.36	0.71	0.84	1.13	0.79	0.95	1.39	1.15	1.17	0.61	0.54	0.96	0.81	0.43	0.61	0.74	0.79	1.52	1.42	0.72	0.81	0.76	0.78	NA	1.27	1.11	0.79
A672	0.7	0.97	1.38	NA	0.94	0.66	0.85	0.74	0.93	1.94	0.66	0.82	0.79	0.61	0.93	NA	2.5	0.76	0.73	0.78	2.17	0.72	1.07	0.71	0.95	1.05	0.61	2.51	1.35	0.9	0.83	NA	1.2	0.71	0.73	0.81	NA	0.74	0.76	1.3	0.73	0.72	1.16	1.08	1.08	0.86	0.97	0.88	0.84
A679	0.92	1.45	0.95	NA	1.2	1.08	0.72	NA	0.89	0.88	1.37	NA	NA	0.69	1.44	NA	0.79	0.65	1.49	NA	1.52	NA	2.21	1.16	0.78	0.69	0.93	0.87	1.16	1.51	0.79	NA	1.11	1.13	0.84	NA	NA	0.95	0.99	0.97	0.84	0.75	1.21	0.81	1.76	NA	NA	0.87	1.1
A680	0.92	1.45	0.95	NA	1.2	1.08	0.72	NA	0.89	0.88	1.37	NA	NA	0.69	1.44	NA	0.79	0.65	1.49	NA	1.52	NA	2.21	1.16	0.78	0.69	0.93	0.87	1.16	1.51	0.79	NA	1.11	1.13	0.84	NA	NA	0.95	0.99	0.97	0.84	0.75	1.21	0.81	1.76	NA	NA	0.87	1.1
A686	1.09	0.98	1.05	1.18	0.85	0.95	NA	0.95	NA	0.88	0.97	NA	1.26	1.04	0.86	1.07	NA	0.99	1.12	NA	0.84	0.88	0.9	0.92	1.35	NA	1.12	NA	1.38	NA	1.04	1.12	0.87	0.91	1.05	0.83	0.8	0.75	0.75	0.7	0.98	0.89	1.03	1.17	0.8	NA	0.91	NA	1.12
A695	1.15	NA	1.03	0.09	0.74	0.92	0.86	NA	NA	1.14	1.06	0.92	NA	0.94	1.04	0.2	0.91	1	0.35	0.91	NA	NA	0.68	0.83	0.24	0.32	0.9	NA	NA	NA	0.97	1.19	0.83	NA	0.9	NA	1.18	1.2	0.99	1.06	1.2	1.24	1.07	1.41	NA	1.05	NA	1.1	1.11
A703	0.78	0.89	NA	NA	1.09	0.64	0.67	0.97	0.76	0.77	0.91	0.9	0.87	0.84	NA	NA	0.89	0.76	0.93	0.89	0.96	0.73	0.93	0.83	0.38	0.69	0.95	0.86	NA	0.81	NA	NA	0.88	1.03	1.07	0.96	NA	1.37	0.93	1.43	1.18	NA	1.08	1.05	1.09	1.01	1.14	1.17	1.32
A707	0.83	0.99	1.05	0.75	1.5	0.57	0.83	0.8	1.18	1.14	0.54	1.88	0.75	0.91	1.25	0.89	1.21	0.95	0.83	0.86	1.28	0.73	1.68	0.62	0.64	0.97	0.91	1.32	1.33	1.88	0.94	0.87	1.03	1.03	0.86	0.79	1.18	1.02	0.62	1.47	0.82	0.81	1.31	0.73	0.8	0.72	0.78	1.06	0.97
A710	0.82	0.53	0.83	1.01	1.85	0.69	0.66	0.79	0.71	0.62	0.73	0.64	1.07	0.85	0.76	0.93	0.85	0.55	1.34	0.68	0.83	0.76	0.64	1.07	0.96	1.2	0.73	0.8	0.98	0.78	0.96	0.75	0.9	0.71	0.75	0.89	1.03	0.86	0.81	0.89	0.93	1.01	1.02	0.8	0.98	0.39	1.02	1.03	0.94
A714	0.77	0.97	1.03	1.3	1	0.99	1.06	1	1.17	0.93	0.91	1.32	0.8	0.99	0.78	1.5	0.92	0.8	0.94	1.03	0.83	1.03	1.05	1.05	0.91	0.7	1.12	1.28	1.21	1.22	0.96	1.18	1.11	0.84	1.1	0.98	1.82	1.03	0.9	0.9	0.8	1.42	1.37	0.93	1.03	0.88	0.96	1.08	0.62
A719	0.56	0.69	0.82	0.81	NA	0.46	1.42	3.07	0.97	0.77	NA	1.27	1.05	0.83	0.65	1.45	0.66	NA	1.82	0.6	0.71	0.78	1.14	NA	1.02	2.06	1.38	0.56	0.82	0.75	0.74	0.95	0.61	0.52	0.58	0.62	0.54	NA	NA	0.75	0.4	0.55	NA	0.67	0.9	0.83	0.92	0.36	NA
A721	0.9	NA	1.11	NA	1.6	0.51	0.54	NA	0.61	2.5	0.84	1.74	NA	0.95	1.26	NA	1.13	0.57	1.5	0.73	NA	NA	1.52	0.79	2.44	1.81	0.71	1.1	1.06	1.58	1.14	NA	0.96	NA	1.01	NA	NA	0.61	0.91	0.71	0.99	1.06	0.88	1.02	NA	1.07	NA	0.55	0.72
A724	0.55	1.07	0.78	0.41	1.77	0.41	0.88	0.41	1.01	0.96	0.5	NA	0.44	0.82	1.29	1.01	1.04	0.92	1.12	NA	0.89	0.23	1.36	0.71	0.84	1.13	0.79	0.95	1.39	1.15	1.17	0.61	0.54	0.96	0.81	0.43	0.61	0.74	0.79	1.52	1.42	0.72	0.81	0.76	0.78	NA	1.27	1.11	0.79
A725	0.91	0.88	0.95	1.13	0.85	1.21	1.16	0.93	0.85	1.05	1.05	0.84	1.26	0.97	0.94	1.13	1.01	0.87	1	0.98	0.96	1.01	0.91	1.13	1.33	1.17	1.09	0.93	1.27	0.87	0.95	1.14	0.92	0.97	0.93	1.01	0.82	0.7	0.9	0.78	0.74	0.96	0.95	1.11	0.86	1.07	0.91	0.78	0.88
A726	0.84	1.14	1.43	0.35	0.93	0.75	0.56	0.81	1	1.63	0.75	1.56	0.35	0.8	1.22	0.41	1.52	0.85	0.49	1.06	1.28	0.75	1.35	0.64	0.48	0.32	0.82	1.58	0.57	1.42	1	1.09	1.16	1.02	1.08	1.36	1.08	0.77	1.07	1.27	1.21	1.05	1.15	1.04	0.99	1.02	1.14	0.62	0.86
A730	0.84	1.14	1.43	0.35	0.93	0.75	0.56	0.81	1	1.63	0.75	1.56	0.35	0.8	1.22	0.41	1.52	0.85	0.49	1.06	1.28	0.75	1.35	0.64	0.48	0.32	0.82	1.58	0.57	1.42	1	1.09	1.16	1.02	1.08	1.36	1.08	0.77	1.07	1.27	1.21	1.05	1.15	1.04	0.99	1.02	1.14	0.62	0.86
A731	0.6	0.72	0.81	0.71	1.34	0.75	1	2.22	0.64	0.81	0.82	1.2	0.72	0.88	0.76	1.05	0.71	0.89	0.67	0.54	0.86	0.74	1.16	0.95	0.8	0.79	1.1	0.54	1.02	0.67	0.64	0.89	0.66	0.69	0.69	0.67	0.74	0.85	1.59	0.85	0.6	0.71	0.98	1.04	1.06	0.78	0.91	0.75	0.66
A734	NA	0.9	0.96	NA	0.78	0.97	0.89	0.97	NA	0.91	0.85	0.76	1.56	NA	0.71	NA	0.91	0.93	1.08	0.98	0.96	0.94	0.85	0.95	1.51	1.55	NA	NA	1.24	NA	1.05	NA	1.03	0.98	NA	0.86	NA	0.88	0.88	0.87	NA	0.81	1.1	1.03	1.09	0.98	1.06	1.08	1.14
A735	0.83	1	0.9	1.11	0.96	0.74	0.97	0.87	0.74	0.9	0.9	0.86	0.99	0.85	0.8	1.16	1.13	0.72	1.15	0.72	1.02	0.91	0.86	0.83	1	1.01	0.8	1.18	1.05	0.87	0.89	0.99	1.17	0.72	1.05	1.02	1.24	0.69	0.96	0.93	0.94	0.99	1.29	1.39	0.94	1.26	1.01	1.03	0.8
A739	0.92	1.45	0.95	NA	1.2	1.08	0.72	NA	0.89	0.88	1.37	NA	NA	0.69	1.44	NA	0.79	0.65	1.49	NA	1.52	NA	2.21	1.16	0.78	0.69	0.93	0.87	1.16	1.51	0.79	NA	1.11	1.13	0.84	NA	NA	0.95	0.99	0.97	0.84	0.75	1.21	0.81	1.76	NA	NA	0.87	1.1
A740	0.55	1.07	0.78	0.41	1.77	0.41	0.88	0.41	1.01	0.96	0.5	NA	0.44	0.82	1.29	1.01	1.04	0.92	1.12	NA	0.89	0.23	1.36	0.71	0.84	1.13	0.79	0.95	1.39	1.15	1.17	0.61	0.54	0.96	0.81	0.43	0.61	0.74	0.79	1.52	1.42	0.72	0.81	0.76	0.78	NA	1.27	1.11	0.79
A743	0.92	1.45	0.95	NA	1.2	1.08	0.72	NA	0.89	0.88	1.37	NA	NA	0.69	1.44	NA	0.79	0.65	1.49	NA	1.52	NA	2.21	1.16	0.78	0.69	0.93	0.87	1.16	1.51	0.79	NA	1.11	1.13	0.84	NA	NA	0.95	0.99	0.97	0.84	0.75	1.21	0.81	1.76	NA	NA	0.87	1.1
A747	0.41	1.97	1.69	0.56	1.04	0.53	0.69	0.47	1.84	1.58	NA	0.96	0.53	0.52	0.8	1.2	1.79	1.92	0.51	2.04	2.05	0.4	1.06	NA	0.84	1.05	0.66	1.71	1.87	0.8	0.54	0.5	1.62	1.15	0.62	0.74	1.45	1.03	NA	1.05	0.66	0.6	NA	0.85	0.73	0.94	0.6	1	0.98
A748	0.91	0.88	0.95	1.13	0.85	1.21	1.16	0.93	0.85	1.05	1.05	0.84	1.26	0.97	0.94	1.13	1.01	0.87	1	0.98	0.96	1.01	0.91	1.13	1.33	1.17	1.09	0.93	1.27	0.87	0.95	1.14	0.92	0.97	0.93	1.01	0.82	0.7	0.9	0.78	0.74	0.96	0.95	1.11	0.86	1.07	0.91	0.78	0.88
A749	0.6	0.72	0.81	0.71	1.34	0.75	1	2.22	0.64	0.81	0.82	1.2	0.72	0.88	0.76	1.05	0.71	0.89	0.67	0.54	0.86	0.74	1.16	0.95	0.8	0.79	1.1	0.54	1.02	0.67	0.64	0.89	0.66	0.69	0.69	0.67	0.74	0.85	1.59	0.85	0.6	0.71	0.98	1.04	1.06	0.78	0.91	0.75	0.66
A758	0.55	1.07	0.78	0.41	1.77	0.41	0.88	0.41	1.01	0.96	0.5	NA	0.44	0.82	1.29	1.01	1.04	0.92	1.12	NA	0.89	0.23	1.36	0.71	0.84	1.13	0.79	0.95	1.39	1.15	1.17	0.61	0.54	0.96	0.81	0.43	0.61	0.74	0.79	1.52	1.42	0.72	0.81	0.76	0.78	NA	1.27	1.11	0.79
A759	0.92	1.45	0.95	NA	1.2	1.08	0.72	NA	0.89	0.88	1.37	NA	NA	0.69	1.44	NA	0.79	0.65	1.49	NA	1.52	NA	2.21	1.16	0.78	0.69	0.93	0.87	1.16	1.51	0.79	NA	1.11	1.13	0.84	NA	NA	0.95	0.99	0.97	0.84	0.75	1.21	0.81	1.76	NA	NA	0.87	1.1
A761	0.8	1.02	0.55	0.81	1.13	0.87	0.91	0.65	1.31	0.9	0.84	1.07	1.24	0.89	1.13	0.79	1.03	0.88	0.96	0.87	1.03	0.74	1.18	0.57	1.35	1.7	0.99	1.01	1.35	1.22	0.66	0.68	1.93	1.19	1.18	1.04	2.35	0.43	1.3	1.04	0.97	0.96	2.04	0.92	1.13	1	0.67	0.86	0.4
A765	0.6	0.72	0.81	0.71	1.34	0.75	1	2.22	0.64	0.81	0.82	1.2	0.72	0.88	0.76	1.05	0.71	0.89	0.67	0.54	0.86	0.74	1.16	0.95	0.8	0.79	1.1	0.54	1.02	0.67	0.64	0.89	0.66	0.69	0.69	0.67	0.74	0.85	1.59	0.85	0.6	0.71	0.98	1.04	1.06	0.78	0.91	0.75	0.66
A766	0.91	0.88	0.95	1.13	0.85	1.21	1.16	0.93	0.85	1.05	1.05	0.84	1.26	0.97	0.94	1.13	1.01	0.87	1	0.98	0.96	1.01	0.91	1.13	1.33	1.17	1.09	0.93	1.27	0.87	0.95	1.14	0.92	0.97	0.93	1.01	0.82	0.7	0.9	0.78	0.74	0.96	0.95	1.11	0.86	1.07	0.91	0.78	0.88
A767	1.03	1.47	0.96	NA	NA	0.89	1.1	0.99	NA	NA	1.05	0.78	0.73	1.12	0.78	NA	1.06	NA	1.39	0.86	1.25	0.98	NA	0.83	NA	1.04	0.98	NA	1.2	NA	1.02	NA	0.91	1.1	1.1	0.85	NA	NA	0.92	0.83	0.96	0.81	0.94	NA	1.07	0.94	0.98	1.25	NA
A769	0.84	1.14	1.43	0.35	0.93	0.75	0.56	0.81	1	1.63	0.75	1.56	0.35	0.8	1.22	0.41	1.52	0.85	0.49	1.06	1.28	0.75	1.35	0.64	0.48	0.32	0.82	1.58	0.57	1.42	1	1.09	1.16	1.02	1.08	1.36	1.08	0.77	1.07	1.27	1.21	1.05	1.15	1.04	0.99	1.02	1.14	0.62	0.86
A776	1.03	1.47	0.96	NA	NA	0.89	1.1	0.99	NA	NA	1.05	0.78	0.73	1.12	0.78	NA	1.06	NA	1.39	0.86	1.25	0.98	NA	0.83	NA	1.04	0.98	NA	1.2	NA	1.02	NA	0.91	1.1	1.1	0.85	NA	NA	0.92	0.83	0.96	0.81	0.94	NA	1.07	0.94	0.98	1.25	NA
A777	0.41	1.97	1.69	0.56	1.04	0.53	0.69	0.47	1.84	1.58	NA	0.96	0.53	0.52	0.8	1.2	1.79	1.92	0.51	2.04	2.05	0.4	1.06	NA	0.84	1.05	0.66	1.71	1.87	0.8	0.54	0.5	1.62	1.15	0.62	0.74	1.45	1.03	NA	1.05	0.66	0.6	NA	0.85	0.73	0.94	0.6	1	0.98
A780	0.83	1	0.9	1.11	0.96	0.74	0.97	0.87	0.74	0.9	0.9	0.86	0.99	0.85	0.8	1.16	1.13	0.72	1.15	0.72	1.02	0.91	0.86	0.83	1	1.01	0.8	1.18	1.05	0.87	0.89	0.99	1.17	0.72	1.05	1.02	1.24	0.69	0.96	0.93	0.94	0.99	1.29	1.39	0.94	1.26	1.01	1.03	0.8
A784	0.71	NA	0.97	0.23	0.88	0.57	NA	0.71	0.69	1.04	1.01	1.04	0.34	0.97	0.9	0.51	NA	0.8	0.28	1.02	NA	0.82	0.95	0.51	0.4	NA	0.61	1.22	0.39	0.92	1.48	0.83	1.03	NA	1.05	0.81	0.98	0.51	0.87	0.86	1.56	0.85	1.12	0.82	NA	0.8	1.54	NA	0.53
A787	0.38	0.82	1.21	0.54	NA	0.68	0.71	0.53	0.7	2.03	0.99	0.66	0.23	0.4	0.84	0.55	1.83	NA	0.53	0.59	1.5	0.5	0.65	0.93	0.56	0.44	0.47	1.95	1.05	0.71	0.84	0.72	1.99	0.9	0.6	0.6	1.73	NA	0.89	1.23	0.45	0.88	1.67	0.84	0.87	0.5	0.55	0.86	NA
A792	0.92	1.45	0.95	NA	1.2	1.08	0.72	NA	0.89	0.88	1.37	NA	NA	0.69	1.44	NA	0.79	0.65	1.49	NA	1.52	NA	2.21	1.16	0.78	0.69	0.93	0.87	1.16	1.51	0.79	NA	1.11	1.13	0.84	NA	NA	0.95	0.99	0.97	0.84	0.75	1.21	0.81	1.76	NA	NA	0.87	1.1
A794	0.83	1	0.9	1.11	0.96	0.74	0.97	0.87	0.74	0.9	0.9	0.86	0.99	0.85	0.8	1.16	1.13	0.72	1.15	0.72	1.02	0.91	0.86	0.83	1	1.01	0.8	1.18	1.05	0.87	0.89	0.99	1.17	0.72	1.05	1.02	1.24	0.69	0.96	0.93	0.94	0.99	1.29	1.39	0.94	1.26	1.01	1.03	0.8
A795	0.63	0.79	0.81	1.1	1.13	NA	NA	NA	1.13	0.85	NA	1.09	NA	1.16	1.19	3.25	NA	1.39	NA	1.69	0.93	NA	1.11	NA	1.24	NA	0.94	1.06	1.41	1.35	1.13	1.33	NA	0.49	0.98	NA	0.45	0.38	NA	NA	1.18	1.63	NA	2.08	1.08	1.02	NA	NA	0.32
A797	1.28	1.11	0.84	1.03	1.02	1.3	1.45	0.91	2.02	1.31	1.29	1.26	1.86	2.12	1.09	1.05	1.32	2.12	1.4	1.23	1.2	1.21	1.02	0.91	0.87	0.53	1.6	1.44	1.21	1.41	1.01	1.11	1.45	0.98	1.21	1.04	1.44	1.03	1.06	1.53	2.62	1.37	1.28	1.2	1.34	0.81	1.29	0.87	1.32
A798	0.84	1.14	1.43	0.35	0.93	0.75	0.56	0.81	1	1.63	0.75	1.56	0.35	0.8	1.22	0.41	1.52	0.85	0.49	1.06	1.28	0.75	1.35	0.64	0.48	0.32	0.82	1.58	0.57	1.42	1	1.09	1.16	1.02	1.08	1.36	1.08	0.77	1.07	1.27	1.21	1.05	1.15	1.04	0.99	1.02	1.14	0.62	0.86
A813	1.18	1.26	1.32	NA	0.92	1.19	1	1.38	1.25	1.24	1.42	1.52	1.09	1.21	0.92	NA	1.4	0.9	0.72	1.26	1.25	1.25	2.01	1.25	0.46	1.26	1.28	1.5	1.28	0.99	0.8	NA	1.2	1.14	1.19	1.22	NA	0.93	0.82	0.91	0.91	1.26	1.4	0.85	1.06	1.06	1.6	1.18	1.06
A823	1.28	1.11	0.84	1.03	1.02	1.3	1.45	0.91	2.02	1.31	1.29	1.26	1.86	2.12	1.09	1.05	1.32	2.12	1.4	1.23	1.2	1.21	1.02	0.91	0.87	0.53	1.6	1.44	1.21	1.41	1.01	1.11	1.45	0.98	1.21	1.04	1.44	1.03	1.06	1.53	2.62	1.37	1.28	1.2	1.34	0.81	1.29	0.87	1.32
A830	0.57	0.67	1.93	0.23	NA	0.67	0.65	0.68	0.69	2.06	0.63	0.93	0.42	0.7	1.06	0.31	1.99	NA	0.53	0.8	2.96	0.75	1	0.57	0.39	0.35	0.72	2.22	0.36	1.02	1.03	1.05	1.35	0.52	1.05	1.27	0.99	NA	0.9	1.37	0.99	0.98	1.21	0.91	0.79	0.88	0.96	0.81	NA
A837	0.6	0.72	0.81	0.71	1.34	0.75	1	2.22	0.64	0.81	0.82	1.2	0.72	0.88	0.76	1.05	0.71	0.89	0.67	0.54	0.86	0.74	1.16	0.95	0.8	0.79	1.1	0.54	1.02	0.67	0.64	0.89	0.66	0.69	0.69	0.67	0.74	0.85	1.59	0.85	0.6	0.71	0.98	1.04	1.06	0.78	0.91	0.75	0.66
A842	1.15	NA	1.03	0.09	0.74	0.92	0.86	NA	NA	1.14	1.06	0.92	NA	0.94	1.04	0.2	0.91	1	0.35	0.91	NA	NA	0.68	0.83	0.24	0.32	0.9	NA	NA	NA	0.97	1.19	0.83	NA	0.9	NA	1.18	1.2	0.99	1.06	1.2	1.24	1.07	1.41	NA	1.05	NA	1.1	1.11
A848	0.92	1.45	0.95	NA	1.2	1.08	0.72	NA	0.89	0.88	1.37	NA	NA	0.69	1.44	NA	0.79	0.65	1.49	NA	1.52	NA	2.21	1.16	0.78	0.69	0.93	0.87	1.16	1.51	0.79	NA	1.11	1.13	0.84	NA	NA	0.95	0.99	0.97	0.84	0.75	1.21	0.81	1.76	NA	NA	0.87	1.1
A850	0.84	1.14	1.43	0.35	0.93	0.75	0.56	0.81	1	1.63	0.75	1.56	0.35	0.8	1.22	0.41	1.52	0.85	0.49	1.06	1.28	0.75	1.35	0.64	0.48	0.32	0.82	1.58	0.57	1.42	1	1.09	1.16	1.02	1.08	1.36	1.08	0.77	1.07	1.27	1.21	1.05	1.15	1.04	0.99	1.02	1.14	0.62	0.86
A855	0.84	1.14	1.43	0.35	0.93	0.75	0.56	0.81	1	1.63	0.75	1.56	0.35	0.8	1.22	0.41	1.52	0.85	0.49	1.06	1.28	0.75	1.35	0.64	0.48	0.32	0.82	1.58	0.57	1.42	1	1.09	1.16	1.02	1.08	1.36	1.08	0.77	1.07	1.27	1.21	1.05	1.15	1.04	0.99	1.02	1.14	0.62	0.86
A858	1.09	0.98	1.05	1.18	0.85	0.95	NA	0.95	NA	0.88	0.97	NA	1.26	1.04	0.86	1.07	NA	0.99	1.12	NA	0.84	0.88	0.9	0.92	1.35	NA	1.12	NA	1.38	NA	1.04	1.12	0.87	0.91	1.05	0.83	0.8	0.75	0.75	0.7	0.98	0.89	1.03	1.17	0.8	NA	0.91	NA	1.12
A865	0.41	1.97	1.69	0.56	1.04	0.53	0.69	0.47	1.84	1.58	NA	0.96	0.53	0.52	0.8	1.2	1.79	1.92	0.51	2.04	2.05	0.4	1.06	NA	0.84	1.05	0.66	1.71	1.87	0.8	0.54	0.5	1.62	1.15	0.62	0.74	1.45	1.03	NA	1.05	0.66	0.6	NA	0.85	0.73	0.94	0.6	1	0.98
A866	0.83	1	0.9	1.11	0.96	0.74	0.97	0.87	0.74	0.9	0.9	0.86	0.99	0.85	0.8	1.16	1.13	0.72	1.15	0.72	1.02	0.91	0.86	0.83	1	1.01	0.8	1.18	1.05	0.87	0.89	0.99	1.17	0.72	1.05	1.02	1.24	0.69	0.96	0.93	0.94	0.99	1.29	1.39	0.94	1.26	1.01	1.03	0.8
A868	0.6	0.72	0.81	0.71	1.34	0.75	1	2.22	0.64	0.81	0.82	1.2	0.72	0.88	0.76	1.05	0.71	0.89	0.67	0.54	0.86	0.74	1.16	0.95	0.8	0.79	1.1	0.54	1.02	0.67	0.64	0.89	0.66	0.69	0.69	0.67	0.74	0.85	1.59	0.85	0.6	0.71	0.98	1.04	1.06	0.78	0.91	0.75	0.66
A884	1.23	1.42	1.33	0.08	0.34	0.33	0.25	1.21	1.45	1.27	1.6	0.35	0.6	1.54	0.22	0.12	1.23	1.34	0.35	1.28	1.15	1.21	0.46	0.26	0.47	0.39	0.2	1.15	0.34	0.22	0.18	1.42	1.34	0.33	0.19	1.11	1.58	0.23	0.29	1.97	0.23	2.01	2.1	2.18	0.38	1.61	0.39	0.28	0.21
A889	0.41	1.97	1.69	0.56	1.04	0.53	0.69	0.47	1.84	1.58	NA	0.96	0.53	0.52	0.8	1.2	1.79	1.92	0.51	2.04	2.05	0.4	1.06	NA	0.84	1.05	0.66	1.71	1.87	0.8	0.54	0.5	1.62	1.15	0.62	0.74	1.45	1.03	NA	1.05	0.66	0.6	NA	0.85	0.73	0.94	0.6	1	0.98
A896	0.69	0.84	1.64	0.71	1.6	0.47	0.23	0.53	1.16	1.65	NA	1.83	1.11	0.62	1.15	1.11	3.51	1.3	0.94	0.94	1.25	0.39	1.78	NA	1.05	0.48	0.69	2	0.85	1.17	0.71	0.74	1.54	0.64	0.89	0.9	1.57	0.92	NA	0.99	0.82	0.69	NA	0.54	0.72	1.01	0.68	0.69	1.1
A904	0.6	0.72	0.81	0.71	1.34	0.75	1	2.22	0.64	0.81	0.82	1.2	0.72	0.88	0.76	1.05	0.71	0.89	0.67	0.54	0.86	0.74	1.16	0.95	0.8	0.79	1.1	0.54	1.02	0.67	0.64	0.89	0.66	0.69	0.69	0.67	0.74	0.85	1.59	0.85	0.6	0.71	0.98	1.04	1.06	0.78	0.91	0.75	0.66
A905	0.38	0.82	1.21	0.54	NA	0.68	0.71	0.53	0.7	2.03	0.99	0.66	0.23	0.4	0.84	0.55	1.83	NA	0.53	0.59	1.5	0.5	0.65	0.93	0.56	0.44	0.47	1.95	1.05	0.71	0.84	0.72	1.99	0.9	0.6	0.6	1.73	NA	0.89	1.23	0.45	0.88	1.67	0.84	0.87	0.5	0.55	0.86	NA
A906	1.03	1.47	0.96	NA	NA	0.89	1.1	0.99	NA	NA	1.05	0.78	0.73	1.12	0.78	NA	1.06	NA	1.39	0.86	1.25	0.98	NA	0.83	NA	1.04	0.98	NA	1.2	NA	1.02	NA	0.91	1.1	1.1	0.85	NA	NA	0.92	0.83	0.96	0.81	0.94	NA	1.07	0.94	0.98	1.25	NA
A909	0.8	1.02	0.55	0.81	1.13	0.87	0.91	0.65	1.31	0.9	0.84	1.07	1.24	0.89	1.13	0.79	1.03	0.88	0.96	0.87	1.03	0.74	1.18	0.57	1.35	1.7	0.99	1.01	1.35	1.22	0.66	0.68	1.93	1.19	1.18	1.04	2.35	0.43	1.3	1.04	0.97	0.96	2.04	0.92	1.13	1	0.67	0.86	0.4
A915	NA	0.79	NA	0.82	1.01	NA	1.25	1.08	0.95	NA	1.21	1.04	0.54	NA	NA	0.78	1.2	1	NA	1.03	1.01	0.98	NA	1.13	NA	0.64	NA	1.4	NA	1.82	NA	0.77	NA	1.06	NA	0.91	1.02	1.07	0.86	NA	NA	NA	1.04	NA	0.9	1.18	0.82	0.98	0.99
A920	1.38	1.23	NA	2.13	1.37	NA	1.21	1.53	1.05	NA	1.07	NA	1.33	1.34	NA	2.61	1.32	1.29	NA	NA	0.94	0.91	NA	0.81	NA	0.92	1.53	1.13	NA	0.87	NA	1.56	NA	1.3	0.96	1	0.65	0.93	0.93	NA	1	NA	0.9	NA	1.04	NA	0.89	1.11	0.87
A927	0.92	0.98	1.04	1.75	1.46	0.99	NA	0.87	1.07	0.9	0.84	0.93	1.56	0.96	1	4.21	NA	0.92	0.98	0.81	0.9	0.97	0.86	1.03	1.32	NA	0.94	1.14	1.76	0.83	0.95	0.96	1.04	0.89	1.11	0.84	1.13	0.81	0.73	0.99	0.98	1.2	0.94	1.07	1.03	0.85	0.92	NA	0.63
A931	1.38	1.23	NA	2.13	1.37	NA	1.21	1.53	1.05	NA	1.07	NA	1.33	1.34	NA	2.61	1.32	1.29	NA	NA	0.94	0.91	NA	0.81	NA	0.92	1.53	1.13	NA	0.87	NA	1.56	NA	1.3	0.96	1	0.65	0.93	0.93	NA	1	NA	0.9	NA	1.04	NA	0.89	1.11	0.87
A941	0.7	0.97	1.38	NA	0.94	0.66	0.85	0.74	0.93	1.94	0.66	0.82	0.79	0.61	0.93	NA	2.5	0.76	0.73	0.78	2.17	0.72	1.07	0.71	0.95	1.05	0.61	2.51	1.35	0.9	0.83	NA	1.2	0.71	0.73	0.81	NA	0.74	0.76	1.3	0.73	0.72	1.16	1.08	1.08	0.86	0.97	0.88	0.84
A945	0.69	0.84	1.64	0.71	1.6	0.47	0.23	0.53	1.16	1.65	NA	1.83	1.11	0.62	1.15	1.11	3.51	1.3	0.94	0.94	1.25	0.39	1.78	NA	1.05	0.48	0.69	2	0.85	1.17	0.71	0.74	1.54	0.64	0.89	0.9	1.57	0.92	NA	0.99	0.82	0.69	NA	0.54	0.72	1.01	0.68	0.69	1.1
A954	0.84	1.14	1.43	0.35	0.93	0.75	0.56	0.81	1	1.63	0.75	1.56	0.35	0.8	1.22	0.41	1.52	0.85	0.49	1.06	1.28	0.75	1.35	0.64	0.48	0.32	0.82	1.58	0.57	1.42	1	1.09	1.16	1.02	1.08	1.36	1.08	0.77	1.07	1.27	1.21	1.05	1.15	1.04	0.99	1.02	1.14	0.62	0.86
A964	0.69	0.84	1.64	0.71	1.6	0.47	0.23	0.53	1.16	1.65	NA	1.83	1.11	0.62	1.15	1.11	3.51	1.3	0.94	0.94	1.25	0.39	1.78	NA	1.05	0.48	0.69	2	0.85	1.17	0.71	0.74	1.54	0.64	0.89	0.9	1.57	0.92	NA	0.99	0.82	0.69	NA	0.54	0.72	1.01	0.68	0.69	1.1
A971	0.7	0.97	1.38	NA	0.94	0.66	0.85	0.74	0.93	1.94	0.66	0.82	0.79	0.61	0.93	NA	2.5	0.76	0.73	0.78	2.17	0.72	1.07	0.71	0.95	1.05	0.61	2.51	1.35	0.9	0.83	NA	1.2	0.71	0.73	0.81	NA	0.74	0.76	1.3	0.73	0.72	1.16	1.08	1.08	0.86	0.97	0.88	0.84
A975	0.9	NA	1.11	NA	1.6	0.51	0.54	NA	0.61	2.5	0.84	1.74	NA	0.95	1.26	NA	1.13	0.57	1.5	0.73	NA	NA	1.52	0.79	2.44	1.81	0.71	1.1	1.06	1.58	1.14	NA	0.96	NA	1.01	NA	NA	0.61	0.91	0.71	0.99	1.06	0.88	1.02	NA	1.07	NA	0.55	0.72
A977	1.1	0.78	1	0.66	0.91	1.14	1.1	1.05	0.9	1.19	0.86	1.08	0.74	0.93	0.95	0.83	1.18	1.15	0.6	1	0.92	0.87	1.06	0.91	0.45	0.53	0.92	0.91	0.77	0.85	0.91	0.98	1.06	0.83	0.88	0.93	0.93	0.99	0.9	1.11	0.81	1	0.91	1.04	0.85	1.17	0.85	0.65	1.12
A979	0.7	0.97	1.38	NA	0.94	0.66	0.85	0.74	0.93	1.94	0.66	0.82	0.79	0.61	0.93	NA	2.5	0.76	0.73	0.78	2.17	0.72	1.07	0.71	0.95	1.05	0.61	2.51	1.35	0.9	0.83	NA	1.2	0.71	0.73	0.81	NA	0.74	0.76	1.3	0.73	0.72	1.16	1.08	1.08	0.86	0.97	0.88	0.84
A980	0.8	1.02	0.55	0.81	1.13	0.87	0.91	0.65	1.31	0.9	0.84	1.07	1.24	0.89	1.13	0.79	1.03	0.88	0.96	0.87	1.03	0.74	1.18	0.57	1.35	1.7	0.99	1.01	1.35	1.22	0.66	0.68	1.93	1.19	1.18	1.04	2.35	0.43	1.3	1.04	0.97	0.96	2.04	0.92	1.13	1	0.67	0.86	0.4
A983	1.09	0.98	1.05	1.18	0.85	0.95	NA	0.95	NA	0.88	0.97	NA	1.26	1.04	0.86	1.07	NA	0.99	1.12	NA	0.84	0.88	0.9	0.92	1.35	NA	1.12	NA	1.38	NA	1.04	1.12	0.87	0.91	1.05	0.83	0.8	0.75	0.75	0.7	0.98	0.89	1.03	1.17	0.8	NA	0.91	NA	1.12
A989	0.92	1.45	0.95	NA	1.2	1.08	0.72	NA	0.89	0.88	1.37	NA	NA	0.69	1.44	NA	0.79	0.65	1.49	NA	1.52	NA	2.21	1.16	0.78	0.69	0.93	0.87	1.16	1.51	0.79	NA	1.11	1.13	0.84	NA	NA	0.95	0.99	0.97	0.84	0.75	1.21	0.81	1.76	NA	NA	0.87	1.1
A990	0.84	1.14	1.43	0.35	0.93	0.75	0.56	0.81	1	1.63	0.75	1.56	0.35	0.8	1.22	0.41	1.52	0.85	0.49	1.06	1.28	0.75	1.35	0.64	0.48	0.32	0.82	1.58	0.57	1.42	1	1.09	1.16	1.02	1.08	1.36	1.08	0.77	1.07	1.27	1.21	1.05	1.15	1.04	0.99	1.02	1.14	0.62	0.86
A998	0.92	1.45	0.95	NA	1.2	1.08	0.72	NA	0.89	0.88	1.37	NA	NA	0.69	1.44	NA	0.79	0.65	1.49	NA	1.52	NA	2.21	1.16	0.78	0.69	0.93	0.87	1.16	1.51	0.79	NA	1.11	1.13	0.84	NA	NA	0.95	0.99	0.97	0.84	0.75	1.21	0.81	1.76	NA	NA	0.87	1.1
A1001	1.15	NA	1.03	0.09	0.74	0.92	0.86	NA	NA	1.14	1.06	0.92	NA	0.94	1.04	0.2	0.91	1	0.35	0.91	NA	NA	0.68	0.83	0.24	0.32	0.9	NA	NA	NA	0.97	1.19	0.83	NA	0.9	NA	1.18	1.2	0.99	1.06	1.2	1.24	1.07	1.41	NA	1.05	NA	1.1	1.11
A1007	0.92	1.45	0.95	NA	1.2	1.08	0.72	NA	0.89	0.88	1.37	NA	NA	0.69	1.44	NA	0.79	0.65	1.49	NA	1.52	NA	2.21	1.16	0.78	0.69	0.93	0.87	1.16	1.51	0.79	NA	1.11	1.13	0.84	NA	NA	0.95	0.99	0.97	0.84	0.75	1.21	0.81	1.76	NA	NA	0.87	1.1
A1012	0.8	1.02	0.55	0.81	1.13	0.87	0.91	0.65	1.31	0.9	0.84	1.07	1.24	0.89	1.13	0.79	1.03	0.88	0.96	0.87	1.03	0.74	1.18	0.57	1.35	1.7	0.99	1.01	1.35	1.22	0.66	0.68	1.93	1.19	1.18	1.04	2.35	0.43	1.3	1.04	0.97	0.96	2.04	0.92	1.13	1	0.67	0.86	0.4
A1015	0.92	1.45	0.95	NA	1.2	1.08	0.72	NA	0.89	0.88	1.37	NA	NA	0.69	1.44	NA	0.79	0.65	1.49	NA	1.52	NA	2.21	1.16	0.78	0.69	0.93	0.87	1.16	1.51	0.79	NA	1.11	1.13	0.84	NA	NA	0.95	0.99	0.97	0.84	0.75	1.21	0.81	1.76	NA	NA	0.87	1.1
A1018	NA	0.99	NA	NA	1.06	0.83	1.08	0.95	0.78	1.08	1.16	NA	1.14	NA	NA	NA	1.1	0.93	1.11	NA	1.57	1.38	1.1	1.12	1.52	1.45	NA	1.67	NA	1.37	NA	NA	1.27	0.99	NA	0.91	NA	0.85	0.73	1.32	NA	NA	1.28	0.85	1.17	NA	1.12	0.74	1.1
A1022	0.91	0.88	0.95	1.13	0.85	1.21	1.16	0.93	0.85	1.05	1.05	0.84	1.26	0.97	0.94	1.13	1.01	0.87	1	0.98	0.96	1.01	0.91	1.13	1.33	1.17	1.09	0.93	1.27	0.87	0.95	1.14	0.92	0.97	0.93	1.01	0.82	0.7	0.9	0.78	0.74	0.96	0.95	1.11	0.86	1.07	0.91	0.78	0.88
A1023	0.41	1.97	1.69	0.56	1.04	0.53	0.69	0.47	1.84	1.58	NA	0.96	0.53	0.52	0.8	1.2	1.79	1.92	0.51	2.04	2.05	0.4	1.06	NA	0.84	1.05	0.66	1.71	1.87	0.8	0.54	0.5	1.62	1.15	0.62	0.74	1.45	1.03	NA	1.05	0.66	0.6	NA	0.85	0.73	0.94	0.6	1	0.98
A1024	0.69	0.84	1.64	0.71	1.6	0.47	0.23	0.53	1.16	1.65	NA	1.83	1.11	0.62	1.15	1.11	3.51	1.3	0.94	0.94	1.25	0.39	1.78	NA	1.05	0.48	0.69	2	0.85	1.17	0.71	0.74	1.54	0.64	0.89	0.9	1.57	0.92	NA	0.99	0.82	0.69	NA	0.54	0.72	1.01	0.68	0.69	1.1
A1026	0.92	1.45	0.95	NA	1.2	1.08	0.72	NA	0.89	0.88	1.37	NA	NA	0.69	1.44	NA	0.79	0.65	1.49	NA	1.52	NA	2.21	1.16	0.78	0.69	0.93	0.87	1.16	1.51	0.79	NA	1.11	1.13	0.84	NA	NA	0.95	0.99	0.97	0.84	0.75	1.21	0.81	1.76	NA	NA	0.87	1.1
A1027	0.8	1.02	0.55	0.81	1.13	0.87	0.91	0.65	1.31	0.9	0.84	1.07	1.24	0.89	1.13	0.79	1.03	0.88	0.96	0.87	1.03	0.74	1.18	0.57	1.35	1.7	0.99	1.01	1.35	1.22	0.66	0.68	1.93	1.19	1.18	1.04	2.35	0.43	1.3	1.04	0.97	0.96	2.04	0.92	1.13	1	0.67	0.86	0.4
A1036	0.38	0.82	1.21	0.54	NA	0.68	0.71	0.53	0.7	2.03	0.99	0.66	0.23	0.4	0.84	0.55	1.83	NA	0.53	0.59	1.5	0.5	0.65	0.93	0.56	0.44	0.47	1.95	1.05	0.71	0.84	0.72	1.99	0.9	0.6	0.6	1.73	NA	0.89	1.23	0.45	0.88	1.67	0.84	0.87	0.5	0.55	0.86	NA
A1043	0.69	0.84	1.64	0.71	1.6	0.47	0.23	0.53	1.16	1.65	NA	1.83	1.11	0.62	1.15	1.11	3.51	1.3	0.94	0.94	1.25	0.39	1.78	NA	1.05	0.48	0.69	2	0.85	1.17	0.71	0.74	1.54	0.64	0.89	0.9	1.57	0.92	NA	0.99	0.82	0.69	NA	0.54	0.72	1.01	0.68	0.69	1.1
A1044	0.83	1	0.9	1.11	0.96	0.74	0.97	0.87	0.74	0.9	0.9	0.86	0.99	0.85	0.8	1.16	1.13	0.72	1.15	0.72	1.02	0.91	0.86	0.83	1	1.01	0.8	1.18	1.05	0.87	0.89	0.99	1.17	0.72	1.05	1.02	1.24	0.69	0.96	0.93	0.94	0.99	1.29	1.39	0.94	1.26	1.01	1.03	0.8
A1047	1.03	1.47	0.96	NA	NA	0.89	1.1	0.99	NA	NA	1.05	0.78	0.73	1.12	0.78	NA	1.06	NA	1.39	0.86	1.25	0.98	NA	0.83	NA	1.04	0.98	NA	1.2	NA	1.02	NA	0.91	1.1	1.1	0.85	NA	NA	0.92	0.83	0.96	0.81	0.94	NA	1.07	0.94	0.98	1.25	NA
A1049	0.8	1.02	0.55	0.81	1.13	0.87	0.91	0.65	1.31	0.9	0.84	1.07	1.24	0.89	1.13	0.79	1.03	0.88	0.96	0.87	1.03	0.74	1.18	0.57	1.35	1.7	0.99	1.01	1.35	1.22	0.66	0.68	1.93	1.19	1.18	1.04	2.35	0.43	1.3	1.04	0.97	0.96	2.04	0.92	1.13	1	0.67	0.86	0.4
A1053	1.15	0.91	1.03	0.5	0.71	1.01	1.03	0.94	1.16	1.08	1.05	1.07	1.01	0.95	0.94	0.86	1.04	0.98	1.06	0.91	1.07	1.04	0.92	0.77	0.83	0.74	1.06	0.96	0.46	0.98	1.13	1.14	0.9	1.03	1.11	0.97	0.84	1.2	1.13	1.23	1.22	1.32	0.91	1.45	1.08	0.73	1.25	1.27	1.12
A1064	0.83	1	0.9	1.11	0.96	0.74	0.97	0.87	0.74	0.9	0.9	0.86	0.99	0.85	0.8	1.16	1.13	0.72	1.15	0.72	1.02	0.91	0.86	0.83	1	1.01	0.8	1.18	1.05	0.87	0.89	0.99	1.17	0.72	1.05	1.02	1.24	0.69	0.96	0.93	0.94	0.99	1.29	1.39	0.94	1.26	1.01	1.03	0.8
A1066	1.09	0.98	1.05	1.18	0.85	0.95	NA	0.95	NA	0.88	0.97	NA	1.26	1.04	0.86	1.07	NA	0.99	1.12	NA	0.84	0.88	0.9	0.92	1.35	NA	1.12	NA	1.38	NA	1.04	1.12	0.87	0.91	1.05	0.83	0.8	0.75	0.75	0.7	0.98	0.89	1.03	1.17	0.8	NA	0.91	NA	1.12
A1072	0.55	1.07	0.78	0.41	1.77	0.41	0.88	0.41	1.01	0.96	0.5	NA	0.44	0.82	1.29	1.01	1.04	0.92	1.12	NA	0.89	0.23	1.36	0.71	0.84	1.13	0.79	0.95	1.39	1.15	1.17	0.61	0.54	0.96	0.81	0.43	0.61	0.74	0.79	1.52	1.42	0.72	0.81	0.76	0.78	NA	1.27	1.11	0.79
A1075	0.92	1.45	0.95	NA	1.2	1.08	0.72	NA	0.89	0.88	1.37	NA	NA	0.69	1.44	NA	0.79	0.65	1.49	NA	1.52	NA	2.21	1.16	0.78	0.69	0.93	0.87	1.16	1.51	0.79	NA	1.11	1.13	0.84	NA	NA	0.95	0.99	0.97	0.84	0.75	1.21	0.81	1.76	NA	NA	0.87	1.1
A1078	1.09	0.98	1.05	1.18	0.85	0.95	NA	0.95	NA	0.88	0.97	NA	1.26	1.04	0.86	1.07	NA	0.99	1.12	NA	0.84	0.88	0.9	0.92	1.35	NA	1.12	NA	1.38	NA	1.04	1.12	0.87	0.91	1.05	0.83	0.8	0.75	0.75	0.7	0.98	0.89	1.03	1.17	0.8	NA	0.91	NA	1.12
A1079	0.69	0.84	1.64	0.71	1.6	0.47	0.23	0.53	1.16	1.65	NA	1.83	1.11	0.62	1.15	1.11	3.51	1.3	0.94	0.94	1.25	0.39	1.78	NA	1.05	0.48	0.69	2	0.85	1.17	0.71	0.74	1.54	0.64	0.89	0.9	1.57	0.92	NA	0.99	0.82	0.69	NA	0.54	0.72	1.01	0.68	0.69	1.1
A1081	0.69	0.84	1.64	0.71	1.6	0.47	0.23	0.53	1.16	1.65	NA	1.83	1.11	0.62	1.15	1.11	3.51	1.3	0.94	0.94	1.25	0.39	1.78	NA	1.05	0.48	0.69	2	0.85	1.17	0.71	0.74	1.54	0.64	0.89	0.9	1.57	0.92	NA	0.99	0.82	0.69	NA	0.54	0.72	1.01	0.68	0.69	1.1
A1084	0.8	1.02	0.55	0.81	1.13	0.87	0.91	0.65	1.31	0.9	0.84	1.07	1.24	0.89	1.13	0.79	1.03	0.88	0.96	0.87	1.03	0.74	1.18	0.57	1.35	1.7	0.99	1.01	1.35	1.22	0.66	0.68	1.93	1.19	1.18	1.04	2.35	0.43	1.3	1.04	0.97	0.96	2.04	0.92	1.13	1	0.67	0.86	0.4
A1086	1.09	0.98	1.05	1.18	0.85	0.95	NA	0.95	NA	0.88	0.97	NA	1.26	1.04	0.86	1.07	NA	0.99	1.12	NA	0.84	0.88	0.9	0.92	1.35	NA	1.12	NA	1.38	NA	1.04	1.12	0.87	0.91	1.05	0.83	0.8	0.75	0.75	0.7	0.98	0.89	1.03	1.17	0.8	NA	0.91	NA	1.12
A1088	0.8	1.02	0.55	0.81	1.13	0.87	0.91	0.65	1.31	0.9	0.84	1.07	1.24	0.89	1.13	0.79	1.03	0.88	0.96	0.87	1.03	0.74	1.18	0.57	1.35	1.7	0.99	1.01	1.35	1.22	0.66	0.68	1.93	1.19	1.18	1.04	2.35	0.43	1.3	1.04	0.97	0.96	2.04	0.92	1.13	1	0.67	0.86	0.4
A1089	1.09	0.98	1.05	1.18	0.85	0.95	NA	0.95	NA	0.88	0.97	NA	1.26	1.04	0.86	1.07	NA	0.99	1.12	NA	0.84	0.88	0.9	0.92	1.35	NA	1.12	NA	1.38	NA	1.04	1.12	0.87	0.91	1.05	0.83	0.8	0.75	0.75	0.7	0.98	0.89	1.03	1.17	0.8	NA	0.91	NA	1.12
A1091	0.87	0.66	0.68	1.2	0.52	1.61	0.7	0.93	NA	1.09	0.98	0.88	1.86	1.24	0.64	0.44	0.77	0.69	0.42	0.7	0.85	0.83	1.12	1.6	2.24	1.82	0.92	NA	0.69	NA	0.79	1.21	0.93	1.33	1.38	0.94	0.77	1.62	1.4	1.27	0.74	1.02	1.22	1.3	1.08	0.72	0.83	0.85	1.02
A1092	0.78	0.89	NA	NA	1.09	0.64	0.67	0.97	0.76	0.77	0.91	0.9	0.87	0.84	NA	NA	0.89	0.76	0.93	0.89	0.96	0.73	0.93	0.83	0.38	0.69	0.95	0.86	NA	0.81	NA	NA	0.88	1.03	1.07	0.96	NA	1.37	0.93	1.43	1.18	NA	1.08	1.05	1.09	1.01	1.14	1.17	1.32
A1098	0.92	1.45	0.95	NA	1.2	1.08	0.72	NA	0.89	0.88	1.37	NA	NA	0.69	1.44	NA	0.79	0.65	1.49	NA	1.52	NA	2.21	1.16	0.78	0.69	0.93	0.87	1.16	1.51	0.79	NA	1.11	1.13	0.84	NA	NA	0.95	0.99	0.97	0.84	0.75	1.21	0.81	1.76	NA	NA	0.87	1.1
A1099	1.15	NA	1.03	0.09	0.74	0.92	0.86	NA	NA	1.14	1.06	0.92	NA	0.94	1.04	0.2	0.91	1	0.35	0.91	NA	NA	0.68	0.83	0.24	0.32	0.9	NA	NA	NA	0.97	1.19	0.83	NA	0.9	NA	1.18	1.2	0.99	1.06	1.2	1.24	1.07	1.41	NA	1.05	NA	1.1	1.11
A1103	0.84	1.14	1.43	0.35	0.93	0.75	0.56	0.81	1	1.63	0.75	1.56	0.35	0.8	1.22	0.41	1.52	0.85	0.49	1.06	1.28	0.75	1.35	0.64	0.48	0.32	0.82	1.58	0.57	1.42	1	1.09	1.16	1.02	1.08	1.36	1.08	0.77	1.07	1.27	1.21	1.05	1.15	1.04	0.99	1.02	1.14	0.62	0.86
A1104	0.84	1.14	1.43	0.35	0.93	0.75	0.56	0.81	1	1.63	0.75	1.56	0.35	0.8	1.22	0.41	1.52	0.85	0.49	1.06	1.28	0.75	1.35	0.64	0.48	0.32	0.82	1.58	0.57	1.42	1	1.09	1.16	1.02	1.08	1.36	1.08	0.77	1.07	1.27	1.21	1.05	1.15	1.04	0.99	1.02	1.14	0.62	0.86
A1105	0.8	1.02	0.55	0.81	1.13	0.87	0.91	0.65	1.31	0.9	0.84	1.07	1.24	0.89	1.13	0.79	1.03	0.88	0.96	0.87	1.03	0.74	1.18	0.57	1.35	1.7	0.99	1.01	1.35	1.22	0.66	0.68	1.93	1.19	1.18	1.04	2.35	0.43	1.3	1.04	0.97	0.96	2.04	0.92	1.13	1	0.67	0.86	0.4
A1107	1.03	0.96	0.92	1.24	1.36	0.72	0.94	1.05	0.91	0.91	0.84	1.07	1.46	0.89	0.98	1.49	0.97	0.91	2.42	0.97	0.97	0.86	0.93	0.9	1.35	1.26	0.77	0.93	1.21	1	0.8	1.01	1.01	0.97	1.01	0.79	1.18	1.1	1.14	0.98	0.89	0.99	0.97	0.99	0.95	1.12	0.76	0.9	0.88
A1110	NA	0.57	NA	0.67	1.04	0.98	0.83	0.78	0.48	NA	1.65	NA	1.38	NA	NA	1.26	0.89	0.75	0.91	NA	0.6	1.1	NA	0.76	NA	1.35	NA	0.74	NA	1.08	NA	0.95	1.12	0.86	NA	0.91	1.14	0.97	0.55	1.01	NA	NA	1.35	NA	0.59	NA	2.36	1.24	1.16
A1116	0.69	0.84	1.64	0.71	1.6	0.47	0.23	0.53	1.16	1.65	NA	1.83	1.11	0.62	1.15	1.11	3.51	1.3	0.94	0.94	1.25	0.39	1.78	NA	1.05	0.48	0.69	2	0.85	1.17	0.71	0.74	1.54	0.64	0.89	0.9	1.57	0.92	NA	0.99	0.82	0.69	NA	0.54	0.72	1.01	0.68	0.69	1.1
A1122	0.83	1	0.9	1.11	0.96	0.74	0.97	0.87	0.74	0.9	0.9	0.86	0.99	0.85	0.8	1.16	1.13	0.72	1.15	0.72	1.02	0.91	0.86	0.83	1	1.01	0.8	1.18	1.05	0.87	0.89	0.99	1.17	0.72	1.05	1.02	1.24	0.69	0.96	0.93	0.94	0.99	1.29	1.39	0.94	1.26	1.01	1.03	0.8
A1123	0.8	1.02	0.55	0.81	1.13	0.87	0.91	0.65	1.31	0.9	0.84	1.07	1.24	0.89	1.13	0.79	1.03	0.88	0.96	0.87	1.03	0.74	1.18	0.57	1.35	1.7	0.99	1.01	1.35	1.22	0.66	0.68	1.93	1.19	1.18	1.04	2.35	0.43	1.3	1.04	0.97	0.96	2.04	0.92	1.13	1	0.67	0.86	0.4
A1124	0.69	0.84	1.64	0.71	1.6	0.47	0.23	0.53	1.16	1.65	NA	1.83	1.11	0.62	1.15	1.11	3.51	1.3	0.94	0.94	1.25	0.39	1.78	NA	1.05	0.48	0.69	2	0.85	1.17	0.71	0.74	1.54	0.64	0.89	0.9	1.57	0.92	NA	0.99	0.82	0.69	NA	0.54	0.72	1.01	0.68	0.69	1.1
A1126	1.34	1.28	1.29	1.02	1.05	1.1	1.07	1.39	1.67	1.19	1.06	1.14	1.21	0.99	1.05	0.96	1.17	1.12	1.28	1.42	1.03	1	1.17	1.04	1.19	1.67	1.18	1.2	1.01	1	1.12	1.12	0.88	1.18	1.12	1.06	0.84	1.04	0.86	0.89	0.96	1.02	0.91	1.01	0.86	0.71	1	1	1.01
A1133	0.92	1.45	0.95	NA	1.2	1.08	0.72	NA	0.89	0.88	1.37	NA	NA	0.69	1.44	NA	0.79	0.65	1.49	NA	1.52	NA	2.21	1.16	0.78	0.69	0.93	0.87	1.16	1.51	0.79	NA	1.11	1.13	0.84	NA	NA	0.95	0.99	0.97	0.84	0.75	1.21	0.81	1.76	NA	NA	0.87	1.1
A1135	0.38	0.66	2.14	1.11	NA	0.67	0.88	NA	1.03	1.22	NA	NA	NA	0.75	1.37	1.27	1.02	NA	0.74	NA	0.99	NA	0.75	NA	0.87	0.97	0.79	1.7	1.06	1.18	0.78	0.8	0.66	0.79	0.51	NA	0.7	NA	NA	1.27	0.48	0.74	NA	1.08	1.15	NA	NA	1.09	NA
A1137	0.57	1.21	0.9	1.5	2.09	0.61	0.77	0.61	1.02	1.01	0.49	1.78	0.99	0.51	2.01	1.59	1.03	1	1.33	1.05	0.73	0.59	1.77	0.75	1.11	0.94	0.61	0.87	1.15	1.5	0.76	0.74	1.26	0.88	0.5	0.8	1.53	0.71	0.63	1.11	0.74	0.91	1.81	1	0.6	0.98	0.74	0.95	0.73
A1147	0.57	0.67	1.93	0.23	NA	0.67	0.65	0.68	0.69	2.06	0.63	0.93	0.42	0.7	1.06	0.31	1.99	NA	0.53	0.8	2.96	0.75	1	0.57	0.39	0.35	0.72	2.22	0.36	1.02	1.03	1.05	1.35	0.52	1.05	1.27	0.99	NA	0.9	1.37	0.99	0.98	1.21	0.91	0.79	0.88	0.96	0.81	NA
A1150	0.69	0.84	1.64	0.71	1.6	0.47	0.23	0.53	1.16	1.65	NA	1.83	1.11	0.62	1.15	1.11	3.51	1.3	0.94	0.94	1.25	0.39	1.78	NA	1.05	0.48	0.69	2	0.85	1.17	0.71	0.74	1.54	0.64	0.89	0.9	1.57	0.92	NA	0.99	0.82	0.69	NA	0.54	0.72	1.01	0.68	0.69	1.1
A1153	1.18	1.26	1.32	NA	0.92	1.19	1	1.38	1.25	1.24	1.42	1.52	1.09	1.21	0.92	NA	1.4	0.9	0.72	1.26	1.25	1.25	2.01	1.25	0.46	1.26	1.28	1.5	1.28	0.99	0.8	NA	1.2	1.14	1.19	1.22	NA	0.93	0.82	0.91	0.91	1.26	1.4	0.85	1.06	1.06	1.6	1.18	1.06
A1158	0.92	1.45	0.95	NA	1.2	1.08	0.72	NA	0.89	0.88	1.37	NA	NA	0.69	1.44	NA	0.79	0.65	1.49	NA	1.52	NA	2.21	1.16	0.78	0.69	0.93	0.87	1.16	1.51	0.79	NA	1.11	1.13	0.84	NA	NA	0.95	0.99	0.97	0.84	0.75	1.21	0.81	1.76	NA	NA	0.87	1.1
A1161	1.03	1.47	0.96	NA	NA	0.89	1.1	0.99	NA	NA	1.05	0.78	0.73	1.12	0.78	NA	1.06	NA	1.39	0.86	1.25	0.98	NA	0.83	NA	1.04	0.98	NA	1.2	NA	1.02	NA	0.91	1.1	1.1	0.85	NA	NA	0.92	0.83	0.96	0.81	0.94	NA	1.07	0.94	0.98	1.25	NA
A1169	0.69	0.84	1.64	0.71	1.6	0.47	0.23	0.53	1.16	1.65	NA	1.83	1.11	0.62	1.15	1.11	3.51	1.3	0.94	0.94	1.25	0.39	1.78	NA	1.05	0.48	0.69	2	0.85	1.17	0.71	0.74	1.54	0.64	0.89	0.9	1.57	0.92	NA	0.99	0.82	0.69	NA	0.54	0.72	1.01	0.68	0.69	1.1
A1176	0.8	1.02	0.55	0.81	1.13	0.87	0.91	0.65	1.31	0.9	0.84	1.07	1.24	0.89	1.13	0.79	1.03	0.88	0.96	0.87	1.03	0.74	1.18	0.57	1.35	1.7	0.99	1.01	1.35	1.22	0.66	0.68	1.93	1.19	1.18	1.04	2.35	0.43	1.3	1.04	0.97	0.96	2.04	0.92	1.13	1	0.67	0.86	0.4
A1182	0.57	0.67	1.93	0.23	NA	0.67	0.65	0.68	0.69	2.06	0.63	0.93	0.42	0.7	1.06	0.31	1.99	NA	0.53	0.8	2.96	0.75	1	0.57	0.39	0.35	0.72	2.22	0.36	1.02	1.03	1.05	1.35	0.52	1.05	1.27	0.99	NA	0.9	1.37	0.99	0.98	1.21	0.91	0.79	0.88	0.96	0.81	NA
A1189	0.92	1.45	0.95	NA	1.2	1.08	0.72	NA	0.89	0.88	1.37	NA	NA	0.69	1.44	NA	0.79	0.65	1.49	NA	1.52	NA	2.21	1.16	0.78	0.69	0.93	0.87	1.16	1.51	0.79	NA	1.11	1.13	0.84	NA	NA	0.95	0.99	0.97	0.84	0.75	1.21	0.81	1.76	NA	NA	0.87	1.1
A1193	0.78	0.89	NA	NA	1.09	0.64	0.67	0.97	0.76	0.77	0.91	0.9	0.87	0.84	NA	NA	0.89	0.76	0.93	0.89	0.96	0.73	0.93	0.83	0.38	0.69	0.95	0.86	NA	0.81	NA	NA	0.88	1.03	1.07	0.96	NA	1.37	0.93	1.43	1.18	NA	1.08	1.05	1.09	1.01	1.14	1.17	1.32
A1197	0.55	1.07	0.78	0.41	1.77	0.41	0.88	0.41	1.01	0.96	0.5	NA	0.44	0.82	1.29	1.01	1.04	0.92	1.12	NA	0.89	0.23	1.36	0.71	0.84	1.13	0.79	0.95	1.39	1.15	1.17	0.61	0.54	0.96	0.81	0.43	0.61	0.74	0.79	1.52	1.42	0.72	0.81	0.76	0.78	NA	1.27	1.11	0.79
A1198	0.8	1.02	0.55	0.81	1.13	0.87	0.91	0.65	1.31	0.9	0.84	1.07	1.24	0.89	1.13	0.79	1.03	0.88	0.96	0.87	1.03	0.74	1.18	0.57	1.35	1.7	0.99	1.01	1.35	1.22	0.66	0.68	1.93	1.19	1.18	1.04	2.35	0.43	1.3	1.04	0.97	0.96	2.04	0.92	1.13	1	0.67	0.86	0.4
A1201	0.84	1.14	1.43	0.35	0.93	0.75	0.56	0.81	1	1.63	0.75	1.56	0.35	0.8	1.22	0.41	1.52	0.85	0.49	1.06	1.28	0.75	1.35	0.64	0.48	0.32	0.82	1.58	0.57	1.42	1	1.09	1.16	1.02	1.08	1.36	1.08	0.77	1.07	1.27	1.21	1.05	1.15	1.04	0.99	1.02	1.14	0.62	0.86
A1202	0.8	1.02	0.55	0.81	1.13	0.87	0.91	0.65	1.31	0.9	0.84	1.07	1.24	0.89	1.13	0.79	1.03	0.88	0.96	0.87	1.03	0.74	1.18	0.57	1.35	1.7	0.99	1.01	1.35	1.22	0.66	0.68	1.93	1.19	1.18	1.04	2.35	0.43	1.3	1.04	0.97	0.96	2.04	0.92	1.13	1	0.67	0.86	0.4
A1205	NA	0.57	NA	0.67	1.04	0.98	0.83	0.78	0.48	NA	1.65	NA	1.38	NA	NA	1.26	0.89	0.75	0.91	NA	0.6	1.1	NA	0.76	NA	1.35	NA	0.74	NA	1.08	NA	0.95	1.12	0.86	NA	0.91	1.14	0.97	0.55	1.01	NA	NA	1.35	NA	0.59	NA	2.36	1.24	1.16
A1207	0.55	1.07	0.78	0.41	1.77	0.41	0.88	0.41	1.01	0.96	0.5	NA	0.44	0.82	1.29	1.01	1.04	0.92	1.12	NA	0.89	0.23	1.36	0.71	0.84	1.13	0.79	0.95	1.39	1.15	1.17	0.61	0.54	0.96	0.81	0.43	0.61	0.74	0.79	1.52	1.42	0.72	0.81	0.76	0.78	NA	1.27	1.11	0.79
A1208	0.92	1.45	0.95	NA	1.2	1.08	0.72	NA	0.89	0.88	1.37	NA	NA	0.69	1.44	NA	0.79	0.65	1.49	NA	1.52	NA	2.21	1.16	0.78	0.69	0.93	0.87	1.16	1.51	0.79	NA	1.11	1.13	0.84	NA	NA	0.95	0.99	0.97	0.84	0.75	1.21	0.81	1.76	NA	NA	0.87	1.1
A1209	0.8	1.02	0.55	0.81	1.13	0.87	0.91	0.65	1.31	0.9	0.84	1.07	1.24	0.89	1.13	0.79	1.03	0.88	0.96	0.87	1.03	0.74	1.18	0.57	1.35	1.7	0.99	1.01	1.35	1.22	0.66	0.68	1.93	1.19	1.18	1.04	2.35	0.43	1.3	1.04	0.97	0.96	2.04	0.92	1.13	1	0.67	0.86	0.4
A1215	0.84	1.14	1.43	0.35	0.93	0.75	0.56	0.81	1	1.63	0.75	1.56	0.35	0.8	1.22	0.41	1.52	0.85	0.49	1.06	1.28	0.75	1.35	0.64	0.48	0.32	0.82	1.58	0.57	1.42	1	1.09	1.16	1.02	1.08	1.36	1.08	0.77	1.07	1.27	1.21	1.05	1.15	1.04	0.99	1.02	1.14	0.62	0.86
A1223	1.03	1.47	0.96	NA	NA	0.89	1.1	0.99	NA	NA	1.05	0.78	0.73	1.12	0.78	NA	1.06	NA	1.39	0.86	1.25	0.98	NA	0.83	NA	1.04	0.98	NA	1.2	NA	1.02	NA	0.91	1.1	1.1	0.85	NA	NA	0.92	0.83	0.96	0.81	0.94	NA	1.07	0.94	0.98	1.25	NA
A1225	NA	0.9	0.96	NA	0.78	0.97	0.89	0.97	NA	0.91	0.85	0.76	1.56	NA	0.71	NA	0.91	0.93	1.08	0.98	0.96	0.94	0.85	0.95	1.51	1.55	NA	NA	1.24	NA	1.05	NA	1.03	0.98	NA	0.86	NA	0.88	0.88	0.87	NA	0.81	1.1	1.03	1.09	0.98	1.06	1.08	1.14
A1233	0.38	0.66	2.14	1.11	NA	0.67	0.88	NA	1.03	1.22	NA	NA	NA	0.75	1.37	1.27	1.02	NA	0.74	NA	0.99	NA	0.75	NA	0.87	0.97	0.79	1.7	1.06	1.18	0.78	0.8	0.66	0.79	0.51	NA	0.7	NA	NA	1.27	0.48	0.74	NA	1.08	1.15	NA	NA	1.09	NA
A1236	1.03	1.47	0.96	NA	NA	0.89	1.1	0.99	NA	NA	1.05	0.78	0.73	1.12	0.78	NA	1.06	NA	1.39	0.86	1.25	0.98	NA	0.83	NA	1.04	0.98	NA	1.2	NA	1.02	NA	0.91	1.1	1.1	0.85	NA	NA	0.92	0.83	0.96	0.81	0.94	NA	1.07	0.94	0.98	1.25	NA
A1239	NA	0.9	0.96	NA	0.78	0.97	0.89	0.97	NA	0.91	0.85	0.76	1.56	NA	0.71	NA	0.91	0.93	1.08	0.98	0.96	0.94	0.85	0.95	1.51	1.55	NA	NA	1.24	NA	1.05	NA	1.03	0.98	NA	0.86	NA	0.88	0.88	0.87	NA	0.81	1.1	1.03	1.09	0.98	1.06	1.08	1.14
A1240	0.92	1.45	0.95	NA	1.2	1.08	0.72	NA	0.89	0.88	1.37	NA	NA	0.69	1.44	NA	0.79	0.65	1.49	NA	1.52	NA	2.21	1.16	0.78	0.69	0.93	0.87	1.16	1.51	0.79	NA	1.11	1.13	0.84	NA	NA	0.95	0.99	0.97	0.84	0.75	1.21	0.81	1.76	NA	NA	0.87	1.1
A1242	0.56	0.69	0.82	0.81	NA	0.46	1.42	3.07	0.97	0.77	NA	1.27	1.05	0.83	0.65	1.45	0.66	NA	1.82	0.6	0.71	0.78	1.14	NA	1.02	2.06	1.38	0.56	0.82	0.75	0.74	0.95	0.61	0.52	0.58	0.62	0.54	NA	NA	0.75	0.4	0.55	NA	0.67	0.9	0.83	0.92	0.36	NA
[truncated: 13 more columns]
